# Supplementary material for: Epigenetic diversity of genes with copy number variations among natural populations of the three‐spined stickleback
Source: Evol Appl. 2024 Jul 14;17(7):e13753. doi: 10.1111/eva.13753 (PMC11246597; doi:10.1111/eva.13753)
Supplement: Supplementary file 1 — Appendix S1 [file EVA-17-e13753-s001.zip]

Archive with 3 entries (3 files):
- CNVBaltic_SupplFigures_final.docx
- CNVBaltic_SupplTables.xlsx
- SupplFile1.pdf
