# Supplementary material for: Epigenetic diversity of genes with copy number variations among natural populations of the three‐spined stickleback
Source: Evol Appl. 2024 Jul 14;17(7):e13753. doi: 10.1111/eva.13753 (PMC11246597; doi:10.1111/eva.13753)
Supplement: Supplementary file 1 — Appendix S1 [file EVA-17-e13753-s001.zip › CNVBaltic_SupplTables.xlsx]

## Sheet: TableS1.CNVsPop
Table S1. CNV locations and number of total CNVs, deletions (ndel) and duplications (ndup) among individuals and populations.
Chrom	Start	End	cnv	ndel	ndup	deletions	duplications	BARdel	FALdel	KIEdel	LETdel	NYNdel	SYLdel	BARdup	FALdup	KIEdup	LETdup	NYNdup	SYLdup
chrI	44000	45500	both	70	1	S1,S2,S5,S6,S7,S8,S9,S10,S14,S16,S18,S19,S20,S21,S22,S23,S25,S26,S28,S29,S30,S31,S34,S35,S36,S38,S39,S40,S41,S42,S43,S44,S45,S48,S49,S50,S51,S53,S54,S55,S56,S57,S58,S59,S60,S61,S62,S63,S65,S67,S69,S70,S73,S74,S75,S76,S77,S78,S80,S81,S82,S83,S86,S87,S88,S89,S90,S93,S94,S95	S84	13	11	11	11	11	13	0	0	0	1	0	0
chrI	848000	887000	dup	0	13		S16,S17,S18,S19,S20,S33,S35,S44,S64,S71,S74,S88,S95	0	0	0	0	0	0	1	3	4	0	1	4
chrI	1206000	1209000	both	2	1	S7,S14	S41	1	0	0	1	0	0	0	0	0	1	0	0
chrI	1226000	1275500	dup	0	1		S41	0	0	0	0	0	0	0	0	0	1	0	0
chrI	1652000	1660000	dup	0	1		S13	0	0	0	0	0	0	0	0	0	1	0	0
chrI	1741000	1746000	del	1	0	S14		0	0	0	1	0	0	0	0	0	0	0	0
chrI	2383500	2391500	dup	0	1		S83	0	0	0	0	0	0	0	0	0	1	0	0
chrI	3011000	3025500	both	3	1	S9,S52,S74	S34	0	0	0	0	1	2	0	0	1	0	0	0
chrI	3325000	3344500	dup	0	1		S33	0	0	0	0	0	0	0	0	1	0	0	0
chrI	3388000	3395000	dup	0	4		S44,S79,S82,S92	0	0	0	0	0	0	1	2	0	0	1	0
chrI	4029500	4041000	dup	0	1		S40	0	0	0	0	0	0	1	0	0	0	0	0
chrI	4283500	4287000	both	1	1	S78	S90	0	0	1	0	0	0	0	0	1	0	0	0
chrI	4627000	4671500	dup	0	1		S26	0	0	0	0	0	0	1	0	0	0	0	0
chrI	5307500	5316500	dup	0	1		S45	0	0	0	0	0	0	0	0	0	0	0	1
chrI	5357000	5365000	dup	0	1		S88	0	0	0	0	0	0	0	0	0	0	0	1
chrI	5587500	5593500	dup	0	1		S31	0	0	0	0	0	0	0	0	0	0	0	1
chrI	6922000	6924500	both	11	4	S5,S9,S11,S13,S23,S28,S42,S59,S81,S88,S93	S43,S44,S64,S75	2	0	0	5	1	3	0	3	1	0	0	0
chrI	6997500	7004500	dup	0	12		S6,S11,S13,S24,S38,S43,S55,S67,S80,S82,S84,S96	0	0	0	0	0	0	4	1	0	4	3	0
chrI	7198000	7206500	dup	0	2		S63,S90	0	0	0	0	0	0	0	0	2	0	0	0
chrI	7263000	7265000	del	16	0	S2,S8,S9,S10,S15,S19,S29,S32,S37,S45,S46,S69,S75,S87,S88,S91		1	5	1	1	1	7	0	0	0	0	0	0
chrI	7644500	7645500	both	15	2	S2,S12,S16,S24,S47,S49,S50,S51,S54,S56,S57,S68,S72,S73,S82	S58,S95	4	4	3	2	1	1	1	1	0	0	0	0
chrI	7653500	7664500	dup	0	1		S47	0	0	0	0	0	0	0	0	1	0	0	0
chrI	7708500	7735000	dup	0	1		S10	0	0	0	0	0	0	0	0	0	0	0	1
chrI	8215000	8221500	del	1	0	S68		1	0	0	0	0	0	0	0	0	0	0	0
chrI	8518000	8580500	dup	0	1		S10	0	0	0	0	0	0	0	0	0	0	0	1
chrI	8968500	8977000	dup	0	1		S80	0	0	0	0	0	0	0	0	0	0	1	0
chrI	10615500	10626500	dup	0	1		S48	0	0	0	0	0	0	0	0	1	0	0	0
chrI	11343500	11345000	both	8	3	S3,S4,S20,S28,S47,S64,S77,S95	S39,S63,S66	1	0	6	1	0	0	1	0	1	0	1	0
chrI	12382000	12389500	dup	0	1		S63	0	0	0	0	0	0	0	0	1	0	0	0
chrI	12923500	12938000	del	1	0	S62		0	0	0	0	0	1	0	0	0	0	0	0
chrI	13062500	13067500	del	1	0	S14		0	0	0	1	0	0	0	0	0	0	0	0
chrI	13179000	13186000	del	22	0	S2,S8,S13,S14,S17,S29,S37,S39,S40,S42,S45,S47,S50,S51,S52,S57,S68,S69,S80,S82,S91,S94		5	4	2	5	4	2	0	0	0	0	0	0
chrI	13632000	13638500	dup	0	1		S9	0	0	0	0	0	0	0	0	0	0	0	1
chrI	14579000	14580500	del	10	0	S2,S8,S14,S24,S39,S55,S56,S71,S77,S88		3	2	1	3	0	1	0	0	0	0	0	0
chrI	15106500	15108000	del	2	0	S15,S92		0	2	0	0	0	0	0	0	0	0	0	0
chrI	15497500	15506500	dup	0	1		S83	0	0	0	0	0	0	0	0	0	1	0	0
chrI	15566000	15570000	del	1	0	S52		0	0	0	0	1	0	0	0	0	0	0	0
chrI	15588500	15591500	both	26	2	S1,S3,S4,S7,S8,S9,S12,S15,S25,S28,S32,S38,S39,S45,S47,S52,S58,S63,S64,S67,S69,S79,S81,S84,S89,S96	S10,S60	7	3	6	4	3	3	0	0	0	0	0	2
chrI	16358000	16363500	del	1	0	S48		0	0	1	0	0	0	0	0	0	0	0	0
chrI	16410000	16412000	del	27	0	S4,S8,S11,S26,S34,S37,S41,S42,S45,S53,S55,S59,S60,S61,S64,S68,S73,S74,S76,S77,S78,S80,S88,S89,S91,S93,S94		4	2	6	6	2	7	0	0	0	0	0	0
chrI	16438500	16466500	dup	0	1		S73	0	0	0	0	0	0	0	0	0	0	0	1
chrI	16472500	16477500	del	1	0	S65		0	0	0	0	1	0	0	0	0	0	0	0
chrI	16924000	16938500	dup	0	6		S15,S17,S48,S51,S58,S88	0	0	0	0	0	0	0	2	1	0	1	2
chrI	17627500	17629500	both	27	4	S1,S2,S4,S5,S7,S10,S15,S19,S21,S23,S30,S33,S36,S41,S44,S46,S47,S50,S55,S57,S58,S65,S67,S75,S76,S82,S91	S52,S89,S93,S94	4	10	5	2	4	2	0	0	1	2	1	0
chrI	17630000	17633000	del	25	0	S8,S12,S17,S21,S23,S29,S31,S32,S36,S38,S53,S58,S59,S60,S62,S63,S66,S69,S71,S72,S73,S82,S83,S88,S95		5	4	1	3	4	8	0	0	0	0	0	0
chrI	17850000	17852000	del	3	0	S13,S27,S42		0	0	0	3	0	0	0	0	0	0	0	0
chrI	17902000	17903000	del	95	0	S1,S2,S3,S4,S5,S6,S7,S8,S9,S10,S11,S12,S13,S14,S15,S16,S17,S18,S19,S20,S21,S22,S23,S24,S25,S26,S27,S28,S29,S30,S32,S33,S34,S35,S36,S37,S38,S39,S40,S41,S42,S43,S44,S45,S46,S47,S48,S49,S50,S51,S52,S53,S54,S55,S56,S57,S58,S59,S60,S61,S62,S63,S64,S65,S66,S67,S68,S69,S70,S71,S72,S73,S74,S75,S76,S77,S78,S79,S80,S81,S82,S83,S84,S85,S86,S87,S88,S89,S90,S91,S92,S93,S94,S95,S96		16	16	16	16	16	15	0	0	0	0	0	0
chrI	18064500	18119500	dup	0	1		S50	0	0	0	0	0	0	0	0	1	0	0	0
chrI	18076500	18084000	both	1	1	S20	S50	0	0	1	0	0	0	0	0	1	0	0	0
chrI	18378500	18384500	del	2	0	S30,S84		0	1	0	1	0	0	0	0	0	0	0	0
chrI	19312000	19313500	del	95	0	S1,S2,S3,S4,S5,S6,S7,S8,S9,S10,S11,S12,S13,S14,S15,S16,S17,S18,S19,S20,S21,S22,S23,S24,S25,S26,S27,S28,S29,S30,S31,S32,S33,S34,S35,S36,S37,S38,S39,S40,S41,S42,S43,S44,S45,S47,S48,S49,S50,S51,S52,S53,S54,S55,S56,S57,S58,S59,S60,S61,S62,S63,S64,S65,S66,S67,S68,S69,S70,S71,S72,S73,S74,S75,S76,S77,S78,S79,S80,S81,S82,S83,S84,S85,S86,S87,S88,S89,S90,S91,S92,S93,S94,S95,S96		16	16	16	16	16	15	0	0	0	0	0	0
chrI	19751500	19758500	dup	0	2		S3,S78	0	0	0	0	0	0	0	0	2	0	0	0
chrI	19827500	19833000	del	1	0	S37		0	0	0	0	1	0	0	0	0	0	0	0
chrI	20011500	20015000	both	1	1	S9	S92	0	0	0	0	0	1	0	1	0	0	0	0
chrI	20019500	20031500	del	1	0	S50		0	0	1	0	0	0	0	0	0	0	0	0
chrI	20232000	20234500	del	1	0	S1		0	1	0	0	0	0	0	0	0	0	0	0
chrI	20272000	20275000	del	2	0	S7,S23		2	0	0	0	0	0	0	0	0	0	0	0
chrI	20942500	20955500	del	1	0	S60		0	0	0	0	0	1	0	0	0	0	0	0
chrI	21137000	21171000	dup	0	1		S31	0	0	0	0	0	0	0	0	0	0	0	1
chrI	21306000	21311000	both	1	1	S43	S16	0	1	0	0	0	0	0	1	0	0	0	0
chrI	21307000	21365000	dup	0	1		S16	0	0	0	0	0	0	0	1	0	0	0	0
chrI	22065500	22072000	dup	0	1		S63	0	0	0	0	0	0	0	0	1	0	0	0
chrI	22411500	22426500	dup	0	1		S35	0	0	0	0	0	0	0	0	0	0	1	0
chrI	22864000	22871500	del	1	0	S3		0	0	1	0	0	0	0	0	0	0	0	0
chrI	23173500	23176500	del	1	0	S95		1	0	0	0	0	0	0	0	0	0	0	0
chrI	23621000	23627000	del	1	0	S4		0	0	1	0	0	0	0	0	0	0	0	0
chrI	23995500	24003000	del	1	0	S78		0	0	1	0	0	0	0	0	0	0	0	0
chrI	24800500	24807000	del	1	0	S40		1	0	0	0	0	0	0	0	0	0	0	0
chrI	24814000	24816500	del	1	0	S49		0	0	1	0	0	0	0	0	0	0	0	0
chrI	25481500	25484500	del	1	0	S32		0	0	0	0	0	1	0	0	0	0	0	0
chrI	25539500	25551500	dup	0	1		S19	0	0	0	0	0	0	0	0	1	0	0	0
chrI	25917000	25927000	dup	0	1		S60	0	0	0	0	0	0	0	0	0	0	0	1
chrI	26267500	26275000	dup	0	1		S31	0	0	0	0	0	0	0	0	0	0	0	1
chrI	26377500	26384000	dup	0	2		S27,S95	0	0	0	0	0	0	1	0	0	1	0	0
chrI	26396500	26397500	del	16	0	S1,S4,S7,S8,S23,S48,S53,S54,S70,S71,S76,S77,S78,S83,S91,S96		6	4	4	2	0	0	0	0	0	0	0	0
chrI	26755000	26762500	del	1	0	S45		0	0	0	0	0	1	0	0	0	0	0	0
chrI	26963500	26965000	del	3	0	S28,S48,S94		0	0	1	2	0	0	0	0	0	0	0	0
chrI	27055500	27062500	dup	0	3		S4,S48,S75	0	0	0	0	0	0	0	1	2	0	0	0
chrI	27903000	27921500	del	1	0	S10		0	0	0	0	0	1	0	0	0	0	0	0
chrI	27918500	27975000	dup	0	1		S95	0	0	0	0	0	0	1	0	0	0	0	0
chrII	597500	600500	del	54	0	S8,S9,S10,S11,S12,S13,S16,S17,S18,S19,S20,S21,S22,S26,S28,S29,S30,S31,S32,S34,S35,S37,S38,S40,S43,S44,S45,S49,S54,S56,S57,S59,S60,S61,S62,S63,S65,S66,S68,S69,S71,S72,S73,S74,S77,S79,S81,S82,S84,S87,S88,S89,S90,S95		8	8	8	7	8	15	0	0	0	0	0	0
chrII	1011000	1013000	del	15	0	S8,S10,S19,S42,S46,S49,S56,S57,S59,S61,S73,S75,S76,S87,S88		1	3	2	2	0	7	0	0	0	0	0	0
chrII	1960500	1963500	del	1	0	S89		0	0	1	0	0	0	0	0	0	0	0	0
chrII	2025500	2029500	del	1	0	S38		0	0	0	0	1	0	0	0	0	0	0	0
chrII	2081000	2086000	del	1	0	S86		0	0	0	0	1	0	0	0	0	0	0	0
chrII	2150000	2160000	dup	0	1		S57	0	0	0	0	0	0	0	1	0	0	0	0
chrII	2238500	2241500	del	57	0	S2,S3,S5,S6,S7,S8,S12,S13,S15,S16,S18,S20,S21,S23,S24,S25,S29,S30,S32,S33,S35,S36,S37,S38,S41,S42,S44,S45,S46,S47,S51,S52,S53,S54,S55,S56,S57,S60,S62,S64,S65,S66,S67,S68,S69,S70,S71,S75,S76,S78,S79,S81,S82,S85,S86,S90,S96		12	10	7	8	14	6	0	0	0	0	0	0
chrII	2920000	2927500	del	1	0	S2		0	1	0	0	0	0	0	0	0	0	0	0
chrII	3374000	3380000	dup	0	1		S50	0	0	0	0	0	0	0	0	1	0	0	0
chrII	3750500	3761500	dup	0	1		S67	0	0	0	0	0	0	1	0	0	0	0	0
chrII	3813000	3816500	del	1	0	S30		0	1	0	0	0	0	0	0	0	0	0	0
chrII	4014500	4019000	del	1	0	S9		0	0	0	0	0	1	0	0	0	0	0	0
chrII	4171000	4178000	dup	0	1		S36	0	0	0	0	0	0	0	0	0	0	1	0
chrII	4390000	4419500	dup	0	1		S7	0	0	0	0	0	0	1	0	0	0	0	0
chrII	4427000	4446500	dup	0	1		S7	0	0	0	0	0	0	1	0	0	0	0	0
chrII	4478500	4484500	dup	0	1		S30	0	0	0	0	0	0	0	1	0	0	0	0
chrII	4649000	4655500	dup	0	1		S49	0	0	0	0	0	0	0	0	1	0	0	0
chrII	4724500	4729500	del	1	0	S78		0	0	1	0	0	0	0	0	0	0	0	0
chrII	4784500	4793500	dup	0	1		S33	0	0	0	0	0	0	0	0	1	0	0	0
chrII	4879000	4880000	del	1	0	S29		0	1	0	0	0	0	0	0	0	0	0	0
chrII	5084500	5091500	dup	0	1		S45	0	0	0	0	0	0	0	0	0	0	0	1
chrII	5114500	5126000	dup	0	2		S43,S57	0	0	0	0	0	0	0	2	0	0	0	0
chrII	5122000	5126000	both	2	2	S78,S90	S43,S57	0	0	2	0	0	0	0	2	0	0	0	0
chrII	5491000	5500000	del	1	0	S73		0	0	0	0	0	1	0	0	0	0	0	0
chrII	6245500	6256000	dup	0	1		S66	0	0	0	0	0	0	0	0	0	0	1	0
chrII	6741500	6748500	dup	0	2		S29,S70	0	0	0	0	0	0	0	1	0	1	0	0
chrII	7457500	7460000	del	45	0	S2,S3,S5,S7,S8,S9,S10,S17,S18,S20,S22,S25,S27,S31,S32,S34,S38,S42,S45,S46,S49,S53,S55,S59,S60,S61,S62,S63,S64,S65,S68,S69,S72,S74,S76,S78,S79,S83,S84,S87,S88,S89,S91,S92,S96		6	5	8	6	5	15	0	0	0	0	0	0
chrII	7482500	7488000	del	1	0	S91		0	1	0	0	0	0	0	0	0	0	0	0
chrII	8255500	8264000	dup	0	2		S26,S72	0	0	0	0	0	0	1	1	0	0	0	0
chrII	9236000	9244500	dup	0	1		S72	0	0	0	0	0	0	0	1	0	0	0	0
chrII	9782500	9790000	dup	0	1		S35	0	0	0	0	0	0	0	0	0	0	1	0
chrII	10190500	10206500	dup	0	11		S19,S30,S33,S34,S47,S50,S63,S64,S77,S78,S91	0	0	0	0	0	0	0	2	9	0	0	0
chrII	10448000	10458000	dup	0	4		S6,S34,S47,S77	0	0	0	0	0	0	0	0	3	0	1	0
chrII	10824000	10828500	del	2	0	S67,S69		1	0	0	1	0	0	0	0	0	0	0	0
chrII	11389000	11397000	dup	0	2		S18,S73	0	0	0	0	0	0	0	0	0	0	0	2
chrII	11484000	11491500	dup	0	2		S58,S71	0	0	0	0	0	0	0	2	0	0	0	0
chrII	11953000	11956000	both	5	4	S29,S31,S38,S47,S91	S2,S27,S66,S90	0	2	1	0	1	1	0	1	1	1	1	0
chrII	13367500	13391500	both	76	20	S1,S2,S3,S4,S6,S8,S9,S10,S13,S15,S16,S17,S18,S19,S20,S21,S22,S23,S25,S28,S29,S30,S31,S32,S33,S34,S35,S37,S39,S40,S41,S42,S43,S44,S45,S46,S47,S48,S49,S50,S51,S52,S53,S54,S55,S56,S57,S58,S59,S60,S61,S63,S64,S66,S67,S69,S70,S72,S73,S74,S75,S76,S77,S78,S79,S80,S81,S82,S86,S87,S88,S89,S90,S91,S92,S96	S5,S7,S11,S12,S14,S24,S26,S27,S36,S38,S62,S65,S68,S71,S83,S84,S85,S93,S94,S95	11	15	16	8	11	15	5	1	0	8	5	1
chrII	13375500	13388500	both	76	20	S1,S2,S3,S4,S6,S8,S9,S10,S13,S15,S16,S17,S18,S19,S20,S21,S22,S23,S25,S28,S29,S30,S31,S32,S33,S34,S35,S37,S39,S40,S41,S42,S43,S44,S45,S46,S47,S48,S49,S50,S51,S52,S53,S54,S55,S56,S57,S58,S59,S60,S61,S63,S64,S66,S67,S69,S70,S72,S73,S74,S75,S76,S77,S78,S79,S80,S81,S82,S86,S87,S88,S89,S90,S91,S92,S96	S5,S7,S11,S12,S14,S24,S26,S27,S36,S38,S62,S65,S68,S71,S83,S84,S85,S93,S94,S95	11	15	16	8	11	15	5	1	0	8	5	1
chrII	13491000	13502000	del	1	0	S66		0	0	0	0	1	0	0	0	0	0	0	0
chrII	13667000	13677500	dup	0	1		S10	0	0	0	0	0	0	0	0	0	0	0	1
chrII	13890500	13892500	both	13	3	S6,S7,S8,S11,S12,S23,S24,S25,S58,S65,S66,S93,S94	S49,S88,S92	5	1	0	4	3	0	0	1	1	0	0	1
chrII	14001000	14008000	dup	0	3		S45,S64,S67	0	0	0	0	0	0	1	0	1	0	0	1
chrII	14485000	14496000	del	1	0	S2		0	1	0	0	0	0	0	0	0	0	0	0
chrII	14512500	14519000	del	1	0	S95		1	0	0	0	0	0	0	0	0	0	0	0
chrII	14622000	14629000	both	2	3	S43,S94	S45,S52,S59	0	1	0	1	0	0	0	0	0	0	1	2
chrII	14809500	14814000	del	1	0	S50		0	0	1	0	0	0	0	0	0	0	0	0
chrII	15052000	15054500	del	1	0	S49		0	0	1	0	0	0	0	0	0	0	0	0
chrII	15750000	15753500	del	1	0	S52		0	0	0	0	1	0	0	0	0	0	0	0
chrII	16145500	16154500	del	1	0	S92		0	1	0	0	0	0	0	0	0	0	0	0
chrII	17832500	17835000	del	2	0	S2,S54		1	1	0	0	0	0	0	0	0	0	0	0
chrII	17990000	18011000	dup	0	1		S75	0	0	0	0	0	0	0	1	0	0	0	0
chrII	19236000	19238500	del	1	0	S92		0	1	0	0	0	0	0	0	0	0	0	0
chrII	20048500	20056500	dup	0	2		S12,S13	0	0	0	0	0	0	0	0	0	2	0	0
chrII	20062500	20068500	del	1	0	S83		0	0	0	1	0	0	0	0	0	0	0	0
chrII	20155000	20160000	del	2	0	S53,S64		1	0	1	0	0	0	0	0	0	0	0	0
chrII	20489500	20496500	dup	0	1		S26	0	0	0	0	0	0	1	0	0	0	0	0
chrII	21166000	21176000	dup	0	1		S7	0	0	0	0	0	0	1	0	0	0	0	0
chrII	21865000	21871000	dup	0	1		S10	0	0	0	0	0	0	0	0	0	0	0	1
chrII	23100000	23113500	dup	0	1		S39	0	0	0	0	0	0	1	0	0	0	0	0
chrIII	683000	693000	dup	0	1		S11	0	0	0	0	0	0	0	0	0	1	0	0
chrIII	837500	843500	del	1	0	S53		1	0	0	0	0	0	0	0	0	0	0	0
chrIII	878500	889000	del	2	0	S24,S52		1	0	0	0	1	0	0	0	0	0	0	0
chrIII	1924500	1933000	dup	0	1		S81	0	0	0	0	0	0	1	0	0	0	0	0
chrIII	2651000	2656500	del	1	0	S49		0	0	1	0	0	0	0	0	0	0	0	0
chrIII	2763500	2774000	dup	0	1		S50	0	0	0	0	0	0	0	0	1	0	0	0
chrIII	3223000	3228000	del	1	0	S74		0	0	0	0	0	1	0	0	0	0	0	0
chrIII	3471500	3481500	del	1	0	S15		0	1	0	0	0	0	0	0	0	0	0	0
chrIII	3485000	3504000	del	1	0	S34		0	0	1	0	0	0	0	0	0	0	0	0
chrIII	3647500	3651000	dup	0	1		S33	0	0	0	0	0	0	0	0	1	0	0	0
chrIII	4337000	4343500	del	1	0	S41		0	0	0	1	0	0	0	0	0	0	0	0
chrIII	5536500	5546500	del	1	0	S77		0	0	1	0	0	0	0	0	0	0	0	0
chrIII	5918000	5928000	dup	0	1		S77	0	0	0	0	0	0	0	0	1	0	0	0
chrIII	6469500	6477000	del	95	0	S1,S2,S3,S4,S5,S6,S7,S8,S9,S10,S11,S12,S13,S14,S15,S16,S17,S18,S19,S20,S21,S22,S23,S24,S25,S26,S27,S28,S29,S30,S31,S32,S33,S34,S35,S36,S37,S38,S39,S40,S41,S42,S43,S44,S45,S46,S47,S48,S49,S50,S51,S52,S53,S54,S55,S56,S57,S58,S59,S60,S61,S62,S63,S64,S65,S66,S67,S68,S69,S70,S71,S72,S73,S74,S75,S76,S77,S78,S79,S80,S81,S82,S83,S84,S85,S86,S87,S88,S89,S90,S91,S92,S93,S94,S96		15	16	16	16	16	16	0	0	0	0	0	0
chrIII	6701500	6722500	del	95	0	S1,S2,S3,S4,S5,S6,S7,S8,S9,S10,S11,S12,S13,S14,S15,S16,S18,S19,S20,S21,S22,S23,S24,S25,S26,S27,S28,S29,S30,S31,S32,S33,S34,S35,S36,S37,S38,S39,S40,S41,S42,S43,S44,S45,S46,S47,S48,S49,S50,S51,S52,S53,S54,S55,S56,S57,S58,S59,S60,S61,S62,S63,S64,S65,S66,S67,S68,S69,S70,S71,S72,S73,S74,S75,S76,S77,S78,S79,S80,S81,S82,S83,S84,S85,S86,S87,S88,S89,S90,S91,S92,S93,S94,S95,S96		16	16	16	16	16	15	0	0	0	0	0	0
chrIII	9181500	9184500	del	1	0	S95		1	0	0	0	0	0	0	0	0	0	0	0
chrIII	9421000	9431500	dup	0	2		S15,S34	0	0	0	0	0	0	0	1	1	0	0	0
chrIII	11967500	11970000	del	1	0	S30		0	1	0	0	0	0	0	0	0	0	0	0
chrIII	12618500	12628500	dup	0	1		S33	0	0	0	0	0	0	0	0	1	0	0	0
chrIII	12641500	12744500	dup	0	1		S33	0	0	0	0	0	0	0	0	1	0	0	0
chrIII	13149500	13156500	dup	0	1		S82	0	0	0	0	0	0	1	0	0	0	0	0
chrIII	13436500	13440000	both	3	1	S19,S59,S75	S62	0	1	1	0	0	1	0	0	0	0	0	1
chrIII	14784500	14787000	del	1	0	S9		0	0	0	0	0	1	0	0	0	0	0	0
chrIII	15091500	15100500	both	4	1	S30,S75,S86,S91	S9	0	3	0	0	1	0	0	0	0	0	0	1
chrIII	16771000	16786000	both	71	3	S3,S4,S5,S6,S7,S8,S9,S10,S11,S12,S13,S15,S19,S21,S24,S25,S26,S28,S30,S31,S32,S33,S35,S36,S37,S41,S42,S43,S44,S45,S47,S48,S49,S50,S51,S53,S54,S56,S57,S58,S59,S60,S61,S62,S63,S64,S65,S67,S68,S69,S71,S72,S73,S74,S75,S76,S78,S80,S82,S83,S86,S87,S88,S89,S90,S91,S92,S93,S94,S95,S96	S14,S18,S34	12	12	13	11	10	13	0	0	1	1	0	1
chrIII	16773000	16786000	both	73	3	S3,S4,S5,S6,S7,S8,S9,S10,S11,S12,S13,S15,S19,S21,S24,S25,S26,S28,S30,S31,S32,S33,S35,S36,S37,S41,S42,S43,S44,S45,S46,S47,S48,S49,S50,S51,S53,S54,S56,S57,S58,S59,S60,S61,S62,S63,S64,S65,S66,S67,S68,S69,S71,S72,S73,S74,S75,S76,S78,S80,S82,S83,S86,S87,S88,S89,S90,S91,S92,S93,S94,S95,S96	S14,S18,S34	12	12	13	11	11	14	0	0	1	1	0	1
chrIV	141500	145500	del	1	0	S36		0	0	0	0	1	0	0	0	0	0	0	0
chrIV	190500	197000	del	1	0	S18		0	0	0	0	0	1	0	0	0	0	0	0
chrIV	1035500	1039500	both	28	4	S2,S12,S14,S17,S20,S21,S23,S27,S28,S34,S36,S37,S38,S41,S44,S49,S51,S64,S68,S71,S75,S79,S80,S89,S90,S91,S95,S96	S26,S48,S61,S65	4	5	6	5	7	1	1	0	1	0	1	1
chrIV	1952500	1953500	del	17	0	S6,S12,S13,S18,S23,S25,S31,S36,S40,S54,S56,S66,S73,S76,S82,S84,S86		5	1	0	4	4	3	0	0	0	0	0	0
chrIV	2034000	2049000	dup	0	12		S9,S10,S17,S18,S32,S45,S60,S61,S62,S76,S88,S94	0	0	0	0	0	0	0	1	0	1	0	10
chrIV	2249000	2257500	dup	0	1		S96	0	0	0	0	0	0	1	0	0	0	0	0
chrIV	2272000	2279500	dup	0	1		S66	0	0	0	0	0	0	0	0	0	0	1	0
chrIV	2395000	2404500	dup	0	1		S1	0	0	0	0	0	0	0	1	0	0	0	0
chrIV	2886500	2898000	dup	0	1		S19	0	0	0	0	0	0	0	0	1	0	0	0
chrIV	3565500	3570000	both	12	4	S9,S10,S19,S33,S46,S62,S71,S73,S74,S82,S89,S95	S11,S34,S86,S90	2	1	3	0	0	6	0	0	2	1	1	0
chrIV	3583500	3588000	del	2	0	S51,S69		0	0	0	1	1	0	0	0	0	0	0	0
chrIV	3929500	3934000	del	1	0	S14		0	0	0	1	0	0	0	0	0	0	0	0
chrIV	4218500	4234000	both	55	6	S5,S6,S7,S8,S11,S12,S13,S14,S15,S18,S21,S22,S23,S24,S25,S26,S28,S29,S31,S33,S35,S37,S38,S39,S40,S41,S42,S49,S50,S51,S52,S53,S54,S55,S56,S57,S61,S65,S66,S67,S68,S69,S70,S75,S76,S79,S81,S82,S83,S86,S91,S93,S94,S95,S96	S1,S17,S44,S46,S77,S89	16	6	3	14	13	3	0	2	2	0	0	2
chrIV	4235000	4254000	dup	0	2		S40,S44	0	0	0	0	0	0	1	1	0	0	0	0
chrIV	4348500	4350500	del	1	0	S23		1	0	0	0	0	0	0	0	0	0	0	0
chrIV	4674500	4683000	dup	0	2		S7,S68	0	0	0	0	0	0	2	0	0	0	0	0
chrIV	6342000	6346000	del	4	0	S5,S14,S15,S75		0	2	0	1	1	0	0	0	0	0	0	0
chrIV	7375500	7376500	del	2	0	S34,S64		0	0	2	0	0	0	0	0	0	0	0	0
chrIV	7398000	7399000	del	6	0	S2,S35,S51,S56,S60,S67		1	1	0	1	2	1	0	0	0	0	0	0
chrIV	7713000	7714000	del	14	0	S2,S6,S25,S36,S39,S40,S47,S51,S54,S67,S77,S81,S82,S96		8	1	2	0	3	0	0	0	0	0	0	0
chrIV	7890500	7893000	del	11	0	S4,S15,S19,S20,S34,S48,S49,S50,S78,S90,S91		0	2	9	0	0	0	0	0	0	0	0	0
chrIV	7957000	7964000	dup	0	1		S59	0	0	0	0	0	0	0	0	0	0	0	1
chrIV	8187500	8191000	both	10	6	S2,S13,S16,S23,S26,S27,S68,S71,S76,S89	S10,S15,S36,S79,S84,S93	3	4	1	2	0	0	0	1	0	2	2	1
chrIV	8311000	8329500	dup	0	1		S72	0	0	0	0	0	0	0	1	0	0	0	0
chrIV	8353500	8359000	dup	0	12		S7,S19,S22,S23,S25,S26,S38,S45,S55,S60,S80,S83	0	0	0	0	0	0	4	0	1	2	3	2
chrIV	8684000	8688000	del	45	0	S1,S2,S5,S6,S7,S11,S12,S13,S14,S16,S19,S21,S22,S24,S25,S28,S29,S33,S35,S36,S37,S38,S39,S40,S42,S43,S47,S51,S52,S53,S54,S55,S56,S57,S65,S67,S68,S70,S80,S81,S82,S84,S85,S93,S96		12	6	3	11	13	0	0	0	0	0	0	0
chrIV	9157000	9167500	dup	0	1		S33	0	0	0	0	0	0	0	0	1	0	0	0
chrIV	9438000	9445000	both	2	2	S79,S88	S44,S57	0	0	0	0	1	1	0	2	0	0	0	0
chrIV	9444500	9458500	dup	0	1		S6	0	0	0	0	0	0	0	0	0	0	1	0
chrIV	9564000	9571500	dup	0	5		S19,S30,S50,S79,S92	0	0	0	0	0	0	0	2	2	0	1	0
chrIV	9672500	9677500	del	1	0	S49		0	0	1	0	0	0	0	0	0	0	0	0
chrIV	9863000	9865500	del	70	0	S1,S2,S5,S6,S7,S8,S9,S11,S12,S13,S14,S15,S16,S17,S20,S21,S22,S23,S25,S26,S28,S29,S31,S33,S34,S35,S36,S37,S39,S40,S41,S42,S44,S52,S54,S55,S56,S57,S58,S59,S60,S61,S62,S63,S65,S66,S67,S69,S70,S71,S72,S73,S74,S75,S76,S77,S78,S79,S80,S82,S83,S86,S87,S88,S89,S90,S91,S93,S94,S96		11	13	8	14	13	11	0	0	0	0	0	0
chrIV	9889500	9892000	both	7	2	S4,S6,S7,S9,S35,S66,S79	S18,S93	1	0	1	0	4	1	0	0	0	1	0	1
chrIV	9954500	9963000	del	1	0	S45		0	0	0	0	0	1	0	0	0	0	0	0
chrIV	9974000	10024000	del	3	0	S81,S92,S94		1	1	0	1	0	0	0	0	0	0	0	0
chrIV	10370500	10384500	dup	0	1		S93	0	0	0	0	0	0	0	0	0	1	0	0
chrIV	10419000	10420000	del	33	0	S1,S3,S5,S16,S17,S19,S21,S29,S33,S35,S36,S42,S44,S45,S48,S54,S57,S61,S62,S63,S65,S68,S71,S74,S75,S76,S80,S81,S84,S91,S92,S94,S96		4	10	5	3	6	5	0	0	0	0	0	0
chrIV	10635500	10643500	dup	0	1		S20	0	0	0	0	0	0	0	0	1	0	0	0
chrIV	10669000	10675500	dup	0	1		S87	0	0	0	0	0	0	0	0	0	0	0	1
chrIV	11259500	11267000	del	2	0	S43,S86		0	1	0	0	1	0	0	0	0	0	0	0
chrIV	11312500	11320500	dup	0	1		S38	0	0	0	0	0	0	0	0	0	0	1	0
chrIV	11770000	11772500	del	14	0	S16,S19,S23,S28,S55,S61,S62,S71,S79,S82,S85,S86,S88,S89		2	2	2	2	3	3	0	0	0	0	0	0
chrIV	12147000	12150000	both	44	5	S2,S3,S5,S6,S7,S11,S13,S14,S20,S21,S22,S24,S25,S27,S28,S29,S30,S35,S36,S39,S40,S42,S43,S45,S47,S51,S52,S53,S54,S55,S56,S66,S67,S69,S75,S76,S80,S82,S84,S85,S92,S93,S95,S96	S17,S49,S74,S87,S89	11	7	3	11	11	1	0	0	2	0	0	3
chrIV	12277500	12278500	both	6	5	S5,S23,S74,S79,S86,S91	S21,S31,S34,S43,S61	1	1	0	0	3	1	0	1	1	0	1	2
chrIV	13364500	13392500	dup	0	1		S61	0	0	0	0	0	0	0	0	0	0	0	1
chrIV	13542500	13547000	del	1	0	S88		0	0	0	0	0	1	0	0	0	0	0	0
chrIV	15654500	15659000	del	1	0	S45		0	0	0	0	0	1	0	0	0	0	0	0
chrIV	16211500	16220000	dup	0	1		S85	0	0	0	0	0	0	0	0	0	0	1	0
chrIV	16689000	16695500	del	1	0	S79		0	0	0	0	1	0	0	0	0	0	0	0
chrIV	16922500	16927000	del	1	0	S2		0	1	0	0	0	0	0	0	0	0	0	0
chrIV	16939500	16955500	del	1	0	S54		1	0	0	0	0	0	0	0	0	0	0	0
chrIV	16965000	16975500	del	1	0	S54		1	0	0	0	0	0	0	0	0	0	0	0
chrIV	16983500	16987500	del	1	0	S72		0	1	0	0	0	0	0	0	0	0	0	0
chrIV	17241500	17260000	del	2	0	S13,S61		0	0	0	1	0	1	0	0	0	0	0	0
chrIV	17353000	17360000	del	7	0	S3,S10,S16,S21,S38,S64,S87		0	1	2	0	2	2	0	0	0	0	0	0
chrIV	17549500	17558500	dup	0	1		S16	0	0	0	0	0	0	0	1	0	0	0	0
chrIV	17552500	17553500	both	29	1	S7,S8,S11,S12,S13,S14,S24,S28,S32,S35,S42,S44,S50,S53,S57,S66,S67,S69,S70,S72,S74,S77,S79,S81,S92,S93,S94,S95,S96	S16	8	4	2	10	3	2	0	1	0	0	0	0
chrIV	17956500	17984500	both	78	2	S1,S3,S4,S5,S6,S7,S9,S10,S11,S12,S13,S14,S17,S18,S19,S21,S22,S24,S25,S26,S27,S29,S30,S31,S33,S34,S35,S36,S37,S38,S39,S40,S41,S42,S43,S44,S45,S46,S47,S48,S49,S51,S52,S54,S55,S56,S57,S58,S59,S60,S61,S62,S63,S65,S69,S70,S71,S72,S73,S74,S75,S77,S78,S80,S82,S83,S84,S85,S86,S87,S89,S90,S91,S92,S93,S94,S95,S96	S2,S20	10	12	13	15	14	14	0	1	1	0	0	0
chrIV	18820000	18823000	del	56	0	S1,S2,S4,S5,S6,S9,S10,S14,S15,S16,S17,S18,S19,S20,S22,S24,S28,S30,S32,S35,S37,S38,S40,S42,S45,S46,S47,S48,S49,S51,S54,S57,S58,S60,S61,S62,S63,S69,S71,S72,S73,S75,S76,S78,S79,S81,S82,S84,S86,S87,S88,S89,S91,S92,S93,S94		5	13	9	7	9	13	0	0	0	0	0	0
chrIV	19418000	19419000	del	29	0	S3,S6,S8,S14,S15,S16,S22,S28,S29,S30,S32,S33,S37,S38,S39,S40,S48,S54,S55,S56,S59,S60,S64,S67,S80,S83,S85,S89,S94		5	4	5	6	6	3	0	0	0	0	0	0
chrIV	19653500	19655000	del	74	0	S2,S3,S4,S5,S7,S9,S10,S11,S12,S14,S16,S17,S18,S19,S20,S21,S22,S23,S25,S26,S27,S28,S29,S32,S33,S34,S35,S36,S38,S39,S40,S43,S44,S45,S47,S49,S50,S51,S52,S53,S54,S55,S58,S59,S60,S61,S62,S63,S64,S65,S66,S69,S70,S72,S73,S74,S76,S77,S78,S79,S80,S81,S82,S83,S84,S86,S87,S88,S89,S90,S91,S93,S94,S95		11	9	15	12	13	14	0	0	0	0	0	0
chrIV	19954000	19990000	dup	0	14		S1,S5,S15,S16,S36,S55,S60,S63,S65,S71,S75,S77,S87,S92	0	0	0	0	0	0	0	6	2	1	3	2
chrIV	20092000	20093500	del	60	0	S1,S2,S3,S5,S6,S7,S11,S14,S15,S16,S17,S19,S20,S26,S27,S28,S29,S30,S31,S32,S33,S35,S36,S37,S38,S41,S42,S43,S45,S47,S48,S49,S51,S52,S53,S54,S55,S57,S58,S65,S67,S68,S70,S71,S72,S73,S74,S75,S78,S80,S81,S82,S83,S86,S87,S89,S90,S91,S94,S95		9	13	10	10	11	7	0	0	0	0	0	0
chrIV	20644000	20653000	del	1	0	S41		0	0	0	1	0	0	0	0	0	0	0	0
chrIV	20750500	20761000	dup	0	1		S50	0	0	0	0	0	0	0	0	1	0	0	0
chrIV	21121000	21125500	del	13	0	S4,S10,S19,S32,S34,S49,S63,S64,S77,S78,S88,S89,S90		0	0	10	0	0	3	0	0	0	0	0	0
chrIV	21579000	21583000	del	1	0	S71		0	1	0	0	0	0	0	0	0	0	0	0
chrIV	21931500	21948000	del	87	0	S1,S2,S3,S4,S6,S7,S8,S10,S11,S12,S13,S14,S15,S16,S18,S19,S20,S21,S22,S23,S24,S25,S26,S27,S28,S29,S30,S32,S33,S34,S35,S36,S37,S38,S39,S40,S41,S42,S43,S44,S46,S47,S48,S49,S50,S51,S52,S53,S54,S55,S56,S57,S58,S62,S63,S64,S65,S66,S67,S68,S69,S70,S72,S73,S74,S75,S76,S77,S78,S79,S80,S81,S82,S83,S84,S85,S86,S87,S88,S89,S90,S91,S92,S93,S94,S95,S96		16	15	16	16	15	9	0	0	0	0	0	0
chrIV	22046500	22057500	dup	0	1		S4	0	0	0	0	0	0	0	0	1	0	0	0
chrIV	22122000	22132500	dup	0	18		S4,S5,S8,S12,S14,S17,S24,S36,S40,S42,S44,S57,S58,S73,S82,S87,S90,S91	0	0	0	0	0	0	4	4	2	3	2	3
chrIV	22230500	22234500	del	9	0	S20,S29,S47,S65,S74,S75,S83,S93,S94		0	2	2	3	1	1	0	0	0	0	0	0
chrIV	22624500	22632000	dup	0	1		S53	0	0	0	0	0	0	1	0	0	0	0	0
chrIV	23023500	23027000	both	2	41	S6,S73	S8,S10,S11,S12,S23,S24,S45,S46,S47,S48,S49,S50,S52,S57,S58,S59,S60,S61,S62,S63,S64,S65,S66,S69,S70,S71,S72,S75,S76,S77,S78,S81,S82,S83,S84,S85,S91,S92,S93,S95,S96	0	0	0	0	1	1	7	8	8	7	4	7
chrIV	23108000	23122000	del	1	0	S64		0	0	1	0	0	0	0	0	0	0	0	0
chrIV	23269500	23276500	dup	0	1		S86	0	0	0	0	0	0	0	0	0	0	1	0
chrIV	23399000	23401000	del	9	0	S5,S15,S19,S36,S48,S49,S65,S79,S91		0	2	3	0	4	0	0	0	0	0	0	0
chrIV	23482500	23504500	del	1	0	S3		0	0	1	0	0	0	0	0	0	0	0	0
chrIV	23556500	23563000	del	2	0	S59,S87		0	0	0	0	0	2	0	0	0	0	0	0
chrIV	23700000	23705000	del	1	0	S75		0	1	0	0	0	0	0	0	0	0	0	0
chrIV	23827000	23832500	dup	0	1		S81	0	0	0	0	0	0	1	0	0	0	0	0
chrIV	24544000	24548000	del	2	0	S49,S78		0	0	2	0	0	0	0	0	0	0	0	0
chrIV	24614000	24627500	dup	0	1		S12	0	0	0	0	0	0	0	0	0	1	0	0
chrIV	24688500	24698000	dup	0	3		S29,S52,S68	0	0	0	0	0	0	1	1	0	0	1	0
chrIV	24730500	24734500	del	43	0	S3,S5,S8,S9,S10,S14,S16,S18,S19,S22,S23,S27,S28,S29,S30,S31,S33,S35,S36,S39,S42,S45,S49,S51,S53,S54,S56,S57,S59,S60,S65,S68,S70,S73,S74,S75,S77,S85,S86,S87,S88,S90,S94		6	5	6	7	8	11	0	0	0	0	0	0
chrIV	24877500	24888000	both	1	1	S84	S66	0	0	0	1	0	0	0	0	0	0	1	0
chrIV	24894000	24899000	del	65	0	S2,S3,S4,S6,S7,S8,S10,S13,S15,S16,S18,S19,S20,S21,S23,S25,S26,S28,S29,S30,S31,S32,S33,S34,S36,S37,S38,S39,S41,S43,S44,S45,S46,S47,S48,S49,S50,S52,S53,S54,S55,S58,S59,S62,S63,S64,S65,S66,S71,S72,S75,S77,S78,S81,S82,S85,S86,S87,S88,S89,S90,S92,S93,S94,S95		11	12	16	6	10	10	0	0	0	0	0	0
chrIV	25534000	25542500	both	8	26	S21,S30,S43,S57,S66,S72,S80,S96	S7,S9,S10,S11,S17,S27,S32,S40,S46,S47,S52,S56,S58,S59,S61,S63,S67,S69,S75,S78,S84,S87,S90,S92,S94,S95	1	4	0	0	3	0	4	3	4	6	1	8
chrIV	25988000	25993500	dup	0	1		S78	0	0	0	0	0	0	0	0	1	0	0	0
chrIV	26101000	26109500	del	92	0	S1,S2,S3,S4,S5,S6,S7,S8,S9,S10,S11,S12,S13,S14,S15,S16,S18,S19,S20,S21,S22,S23,S24,S25,S26,S27,S28,S29,S30,S32,S33,S34,S35,S36,S37,S38,S39,S40,S41,S42,S43,S44,S45,S46,S47,S48,S49,S51,S52,S53,S54,S55,S56,S57,S58,S59,S61,S62,S63,S64,S65,S66,S67,S68,S69,S70,S71,S72,S73,S74,S75,S76,S77,S78,S79,S80,S81,S82,S83,S84,S85,S86,S87,S88,S89,S90,S91,S92,S93,S94,S95,S96		16	16	15	16	16	13	0	0	0	0	0	0
chrIV	26324000	26330000	dup	0	1		S31	0	0	0	0	0	0	0	0	0	0	0	1
chrIV	26696000	26699500	del	26	0	S3,S4,S12,S16,S17,S22,S23,S24,S27,S28,S29,S30,S33,S36,S41,S45,S50,S66,S67,S68,S71,S81,S82,S94,S95,S96		8	4	4	5	3	2	0	0	0	0	0	0
chrIV	26834500	26843000	dup	0	1		S60	0	0	0	0	0	0	0	0	0	0	0	1
chrIV	26889000	26959000	both	1	1	S62	S14	0	0	0	0	0	1	0	0	0	1	0	0
chrIV	26899000	26950000	both	1	1	S62	S14	0	0	0	0	0	1	0	0	0	1	0	0
chrIV	26992000	26996500	del	1	0	S52		0	0	0	0	1	0	0	0	0	0	0	0
chrIV	27032500	27039000	del	1	0	S60		0	0	0	0	0	1	0	0	0	0	0	0
chrIV	27193500	27201000	dup	0	1		S55	0	0	0	0	0	0	0	0	0	1	0	0
chrIV	27570500	27580000	dup	0	1		S49	0	0	0	0	0	0	0	0	1	0	0	0
chrIV	27795500	27798000	del	1	0	S6		0	0	0	0	1	0	0	0	0	0	0	0
chrIV	28090500	28097000	del	1	0	S29		0	1	0	0	0	0	0	0	0	0	0	0
chrIV	28205500	28218000	dup	0	1		S1	0	0	0	0	0	0	0	1	0	0	0	0
chrIV	28227500	28232000	both	2	1	S3,S82	S88	1	0	1	0	0	0	0	0	0	0	0	1
chrIV	28665500	28674000	dup	0	1		S53	0	0	0	0	0	0	1	0	0	0	0	0
chrIV	29222500	29227500	del	1	0	S10		0	0	0	0	0	1	0	0	0	0	0	0
chrIV	30902000	30910000	dup	0	1		S48	0	0	0	0	0	0	0	0	1	0	0	0
chrIV	31423500	31425500	both	1	1	S23	S5	1	0	0	0	0	0	0	0	0	0	1	0
chrIV	31575500	31583500	dup	0	1		S46	0	0	0	0	0	0	0	0	0	0	0	1
chrIV	31914000	31920500	dup	0	1		S85	0	0	0	0	0	0	0	0	0	0	1	0
chrIV	32379000	32386500	dup	0	1		S18	0	0	0	0	0	0	0	0	0	0	0	1
chrIX	302000	310000	del	1	0	S44		0	1	0	0	0	0	0	0	0	0	0	0
chrIX	1652000	1655500	both	1	1	S18	S29	0	0	0	0	0	1	0	1	0	0	0	0
chrIX	2462000	2472000	dup	0	1		S60	0	0	0	0	0	0	0	0	0	0	0	1
chrIX	2611500	2614000	del	5	0	S23,S44,S75,S92,S96		2	3	0	0	0	0	0	0	0	0	0	0
chrIX	2935500	2936500	del	16	0	S3,S4,S7,S11,S14,S18,S25,S39,S40,S59,S60,S63,S68,S78,S83,S89		5	0	5	3	0	3	0	0	0	0	0	0
chrIX	2980000	2987500	del	2	0	S88,S89		0	0	1	0	0	1	0	0	0	0	0	0
chrIX	3158500	3165000	dup	0	1		S59	0	0	0	0	0	0	0	0	0	0	0	1
chrIX	3423000	3426000	del	2	0	S59,S65		0	0	0	0	1	1	0	0	0	0	0	0
chrIX	3530000	3532500	del	31	0	S2,S6,S8,S11,S16,S19,S22,S24,S26,S29,S33,S34,S36,S37,S40,S42,S49,S50,S52,S53,S63,S64,S65,S66,S68,S69,S71,S91,S93,S94,S96		7	5	7	5	7	0	0	0	0	0	0	0
chrIX	3577500	3583500	both	1	1	S13	S50	0	0	0	1	0	0	0	0	1	0	0	0
chrIX	3658000	3669500	dup	0	2		S44,S57	0	0	0	0	0	0	0	2	0	0	0	0
chrIX	3665000	3672500	both	1	3	S3	S44,S57,S63	0	0	1	0	0	0	0	2	1	0	0	0
chrIX	4010500	4016500	del	1	0	S29		0	1	0	0	0	0	0	0	0	0	0	0
chrIX	4068500	4077500	dup	0	1		S10	0	0	0	0	0	0	0	0	0	0	0	1
chrIX	4104500	4112500	dup	0	1		S43	0	0	0	0	0	0	0	1	0	0	0	0
chrIX	4134000	4140500	dup	0	1		S54	0	0	0	0	0	0	1	0	0	0	0	0
chrIX	4853000	4870500	dup	0	5		S3,S4,S74,S78,S90	0	0	0	0	0	0	0	0	4	0	0	1
chrIX	4855000	4877500	dup	0	4		S3,S4,S78,S90	0	0	0	0	0	0	0	0	4	0	0	0
chrIX	5564000	5573500	dup	0	1		S32	0	0	0	0	0	0	0	0	0	0	0	1
chrIX	7080000	7105000	dup	0	1		S77	0	0	0	0	0	0	0	0	1	0	0	0
chrIX	7415500	7423500	dup	0	1		S16	0	0	0	0	0	0	0	1	0	0	0	0
chrIX	7636500	7644500	del	1	0	S40		1	0	0	0	0	0	0	0	0	0	0	0
chrIX	8018500	8029000	dup	0	1		S50	0	0	0	0	0	0	0	0	1	0	0	0
chrIX	8533500	8536500	del	1	0	S31		0	0	0	0	0	1	0	0	0	0	0	0
chrIX	8567500	8577000	dup	0	1		S23	0	0	0	0	0	0	1	0	0	0	0	0
chrIX	9400000	9410000	del	1	0	S78		0	0	1	0	0	0	0	0	0	0	0	0
chrIX	9474500	9478000	both	59	1	S1,S2,S3,S4,S6,S7,S9,S11,S13,S14,S15,S16,S17,S18,S19,S21,S23,S24,S25,S26,S27,S30,S31,S32,S36,S37,S38,S40,S42,S45,S46,S47,S48,S52,S54,S56,S59,S60,S61,S62,S63,S67,S72,S73,S74,S75,S76,S79,S80,S81,S83,S86,S87,S88,S89,S91,S92,S94,S95	S85	10	10	7	8	9	15	0	0	0	0	1	0
chrIX	9564000	9565000	del	39	0	S1,S2,S5,S11,S18,S19,S22,S24,S25,S26,S29,S31,S33,S34,S37,S38,S40,S42,S45,S49,S50,S51,S53,S54,S57,S59,S61,S63,S64,S67,S70,S71,S76,S81,S83,S84,S85,S89,S92		8	7	8	5	6	5	0	0	0	0	0	0
chrIX	10171000	10179000	dup	0	1		S10	0	0	0	0	0	0	0	0	0	0	0	1
chrIX	10462000	10471000	both	3	1	S34,S42,S48	S9	0	0	2	1	0	0	0	0	0	0	0	1
chrIX	11541000	11544000	del	15	0	S4,S20,S23,S33,S34,S39,S47,S48,S57,S58,S64,S71,S77,S90,S94		2	3	9	1	0	0	0	0	0	0	0	0
chrIX	11562500	11563500	del	12	0	S5,S23,S34,S36,S39,S55,S63,S67,S70,S73,S75,S89		3	1	3	2	2	1	0	0	0	0	0	0
chrIX	11799500	11801000	del	88	0	S1,S2,S3,S4,S5,S6,S7,S8,S9,S10,S11,S12,S13,S14,S15,S16,S17,S18,S21,S22,S23,S24,S25,S26,S27,S28,S29,S30,S31,S32,S34,S35,S36,S37,S38,S39,S40,S41,S42,S43,S44,S45,S48,S49,S50,S51,S52,S53,S54,S55,S56,S57,S58,S59,S60,S61,S62,S63,S64,S65,S66,S67,S69,S70,S71,S72,S73,S74,S75,S76,S77,S80,S81,S82,S83,S84,S85,S86,S87,S88,S89,S90,S91,S92,S93,S94,S95,S96		15	16	11	16	15	15	0	0	0	0	0	0
chrIX	11978500	11989500	dup	0	1		S65	0	0	0	0	0	0	0	0	0	0	1	0
chrIX	12027000	12035000	del	13	0	S12,S15,S29,S36,S42,S47,S52,S71,S75,S78,S86,S92,S93		0	5	2	3	3	0	0	0	0	0	0	0
chrIX	12967500	12984500	dup	0	1		S92	0	0	0	0	0	0	0	1	0	0	0	0
chrIX	13035500	13042000	del	1	0	S85		0	0	0	0	1	0	0	0	0	0	0	0
chrIX	13044500	13059500	both	1	1	S31	S75	0	0	0	0	0	1	0	1	0	0	0	0
chrIX	13049500	13063500	both	1	1	S31	S75	0	0	0	0	0	1	0	1	0	0	0	0
chrIX	13203500	13208000	del	2	0	S21,S94		0	0	0	1	1	0	0	0	0	0	0	0
chrIX	13247500	13250000	del	8	0	S25,S40,S57,S62,S64,S66,S80,S89		2	1	2	0	2	1	0	0	0	0	0	0
chrIX	14552000	14562000	dup	0	2		S9,S25	0	0	0	0	0	0	1	0	0	0	0	1
chrIX	15291000	15301000	dup	0	1		S57	0	0	0	0	0	0	0	1	0	0	0	0
chrIX	15419500	15426000	dup	0	5		S44,S53,S56,S79,S81	0	0	0	0	0	0	2	1	0	1	1	0
chrIX	15513500	15522500	dup	0	1		S65	0	0	0	0	0	0	0	0	0	0	1	0
chrIX	16134500	16150500	dup	0	1		S28	0	0	0	0	0	0	0	0	0	1	0	0
chrIX	16359500	16378500	dup	0	1		S5	0	0	0	0	0	0	0	0	0	0	1	0
chrIX	16605000	16609000	del	2	0	S10,S17		0	0	0	0	0	2	0	0	0	0	0	0
chrIX	16616500	16624500	dup	0	2		S50,S56	0	0	0	0	0	0	0	0	1	1	0	0
chrIX	16723500	16725000	del	10	0	S1,S16,S38,S41,S47,S72,S78,S80,S89,S91		0	4	3	1	2	0	0	0	0	0	0	0
chrIX	16987000	16988000	del	50	0	S6,S7,S9,S10,S11,S12,S13,S15,S17,S18,S21,S22,S25,S27,S29,S31,S32,S34,S40,S43,S45,S46,S47,S48,S51,S52,S53,S54,S60,S61,S62,S63,S67,S69,S71,S73,S74,S76,S77,S79,S81,S82,S84,S87,S88,S89,S90,S91,S92,S96		9	7	7	6	6	15	0	0	0	0	0	0
chrIX	17370500	17376500	dup	0	1		S39	0	0	0	0	0	0	1	0	0	0	0	0
chrIX	17795500	17803000	dup	0	1		S89	0	0	0	0	0	0	0	0	1	0	0	0
chrIX	18355500	18371500	del	20	0	S11,S12,S24,S30,S34,S48,S53,S54,S57,S58,S65,S68,S69,S71,S72,S75,S77,S81,S83,S85		5	6	3	4	2	0	0	0	0	0	0	0
chrIX	18421500	18446000	dup	0	7		S26,S37,S48,S58,S69,S76,S96	0	0	0	0	0	0	2	2	1	1	1	0
chrIX	18653500	18666500	dup	0	1		S94	0	0	0	0	0	0	0	0	0	1	0	0
chrIX	19473500	19481500	dup	0	3		S40,S64,S84	0	0	0	0	0	0	1	0	1	1	0	0
chrIX	19784000	19788000	both	2	2	S77,S90	S4,S72	0	0	2	0	0	0	0	1	1	0	0	0
chrUn	1031500	1046500	dup	0	1		S86	0	0	0	0	0	0	0	0	0	0	1	0
chrUn	1490000	1508000	dup	0	5		S2,S23,S51,S66,S93	0	0	0	0	0	0	1	1	0	1	2	0
chrUn	2220500	2226500	dup	0	1		S53	0	0	0	0	0	0	1	0	0	0	0	0
chrUn	2230500	2240500	dup	0	1		S77	0	0	0	0	0	0	0	0	1	0	0	0
chrUn	2624000	2638500	dup	0	13		S5,S8,S17,S28,S41,S42,S43,S49,S51,S55,S61,S66,S77	0	0	0	0	0	0	1	1	2	4	3	2
chrUn	2683500	2694500	dup	0	9		S19,S20,S33,S47,S48,S66,S78,S89,S90	0	0	0	0	0	0	0	0	8	0	1	0
chrUn	3241000	3282000	dup	0	1		S3	0	0	0	0	0	0	0	0	1	0	0	0
chrUn	4879000	4889500	dup	0	8		S21,S24,S33,S54,S55,S56,S69,S83	0	0	0	0	0	0	2	0	1	4	1	0
chrUn	6351000	6361000	del	2	0	S70,S75		0	1	0	1	0	0	0	0	0	0	0	0
chrUn	6975000	7003000	dup	0	10		S4,S17,S28,S40,S41,S59,S69,S72,S84,S87	0	0	0	0	0	0	1	1	1	4	0	3
chrUn	7651500	7665500	del	1	0	S35		0	0	0	0	1	0	0	0	0	0	0	0
chrUn	10174500	10189000	dup	0	7		S6,S15,S22,S37,S51,S65,S96	0	0	0	0	0	0	1	1	0	0	5	0
chrUn	10295500	10298500	del	92	0	S1,S2,S3,S4,S5,S6,S7,S8,S9,S10,S12,S13,S14,S15,S16,S17,S18,S19,S20,S21,S22,S23,S24,S25,S26,S27,S28,S29,S30,S31,S32,S33,S34,S36,S37,S38,S39,S40,S42,S43,S44,S45,S46,S47,S48,S49,S50,S51,S52,S53,S55,S56,S57,S58,S59,S60,S61,S62,S63,S64,S65,S66,S67,S68,S69,S70,S71,S72,S73,S74,S75,S76,S77,S78,S79,S80,S81,S82,S83,S84,S85,S86,S87,S88,S89,S90,S91,S92,S93,S94,S95,S96		15	16	16	14	15	16	0	0	0	0	0	0
chrUn	10923000	10940000	del	1	0	S89		0	0	1	0	0	0	0	0	0	0	0	0
chrUn	11434500	11459000	del	1	0	S43		0	1	0	0	0	0	0	0	0	0	0	0
chrUn	11472500	11479000	del	1	0	S43		0	1	0	0	0	0	0	0	0	0	0	0
chrUn	11808000	11811500	del	76	0	S2,S4,S5,S6,S9,S10,S11,S12,S13,S14,S16,S19,S20,S21,S22,S23,S24,S25,S26,S27,S28,S29,S30,S32,S33,S34,S35,S36,S37,S38,S39,S40,S42,S44,S45,S47,S48,S49,S50,S51,S53,S54,S55,S56,S57,S58,S63,S64,S65,S66,S67,S68,S69,S70,S71,S72,S73,S76,S77,S78,S79,S81,S82,S83,S85,S86,S87,S88,S89,S90,S91,S92,S93,S94,S95,S96		14	12	15	14	14	7	0	0	0	0	0	0
chrUn	12436500	12439000	del	92	0	S1,S2,S3,S4,S5,S6,S7,S8,S9,S10,S11,S12,S13,S14,S15,S16,S17,S19,S20,S21,S22,S23,S24,S25,S26,S27,S28,S29,S30,S31,S32,S33,S34,S35,S36,S37,S38,S39,S40,S42,S43,S44,S45,S46,S47,S48,S49,S50,S51,S52,S53,S54,S55,S56,S57,S58,S59,S60,S61,S62,S63,S64,S65,S66,S67,S68,S69,S70,S71,S72,S73,S74,S76,S77,S78,S79,S80,S82,S83,S84,S85,S86,S87,S88,S89,S90,S91,S92,S93,S94,S95,S96		15	15	16	15	16	15	0	0	0	0	0	0
chrUn	12513000	12520000	dup	0	1		S37	0	0	0	0	0	0	0	0	0	0	1	0
chrUn	13110000	13134000	del	1	0	S23		1	0	0	0	0	0	0	0	0	0	0	0
chrUn	13481000	13513500	dup	0	2		S76,S92	0	0	0	0	0	0	0	2	0	0	0	0
chrUn	13488500	13614500	dup	0	1		S92	0	0	0	0	0	0	0	1	0	0	0	0
chrUn	13525500	13575000	dup	0	1		S92	0	0	0	0	0	0	0	1	0	0	0	0
chrUn	14115500	14125500	dup	0	1		S34	0	0	0	0	0	0	0	0	1	0	0	0
chrUn	15176000	15178500	del	18	0	S1,S6,S11,S12,S20,S23,S36,S39,S40,S51,S52,S56,S58,S68,S69,S80,S81,S94		5	2	1	5	5	0	0	0	0	0	0	0
chrUn	15580000	15587500	dup	0	1		S72	0	0	0	0	0	0	0	1	0	0	0	0
chrUn	17016000	17038000	both	49	1	S1,S2,S4,S6,S10,S11,S12,S13,S14,S17,S18,S20,S21,S22,S25,S26,S29,S30,S34,S35,S36,S39,S41,S43,S46,S51,S55,S58,S60,S61,S62,S63,S64,S67,S71,S72,S74,S75,S82,S83,S86,S87,S89,S90,S91,S92,S93,S94,S95	S16	6	11	7	9	7	9	0	1	0	0	0	0
chrUn	19884500	19893500	dup	0	1		S45	0	0	0	0	0	0	0	0	0	0	0	1
chrUn	22981000	22988500	dup	0	75		S2,S3,S5,S6,S7,S8,S9,S11,S12,S13,S14,S15,S16,S18,S19,S20,S21,S24,S25,S26,S27,S28,S29,S30,S33,S34,S36,S37,S38,S39,S40,S41,S42,S43,S44,S45,S46,S47,S48,S49,S51,S53,S54,S55,S56,S57,S59,S60,S63,S65,S66,S67,S68,S69,S71,S74,S75,S76,S77,S79,S80,S81,S82,S83,S84,S85,S86,S88,S89,S90,S91,S93,S94,S95,S96	0	0	0	0	0	0	15	12	12	15	13	8
chrUn	22988500	23002500	dup	0	1		S68	0	0	0	0	0	0	1	0	0	0	0	0
chrUn	23609500	23614500	del	23	0	S2,S5,S7,S8,S11,S12,S19,S22,S27,S32,S36,S40,S41,S51,S54,S74,S75,S80,S81,S86,S88,S93,S96		6	2	1	5	6	3	0	0	0	0	0	0
chrUn	23669000	23674500	dup	0	4		S6,S17,S69,S96	0	0	0	0	0	0	1	0	0	1	1	1
chrUn	24948500	24952500	del	24	0	S1,S3,S6,S11,S15,S16,S19,S20,S27,S29,S33,S42,S48,S64,S69,S71,S72,S75,S87,S89,S90,S91,S92,S93		0	9	8	5	1	1	0	0	0	0	0	0
chrUn	25134000	25142000	dup	0	1		S83	0	0	0	0	0	0	0	0	0	1	0	0
chrUn	26751000	26764000	dup	0	46		S7,S8,S9,S10,S11,S12,S23,S24,S37,S38,S45,S46,S47,S48,S49,S50,S52,S57,S58,S59,S60,S61,S62,S63,S64,S65,S66,S69,S70,S71,S72,S75,S76,S77,S78,S81,S82,S83,S84,S85,S91,S92,S93,S94,S95,S96	0	0	0	0	0	0	8	8	8	8	6	8
chrUn	30162000	30172000	dup	0	16		S2,S3,S7,S19,S23,S30,S34,S39,S48,S64,S75,S79,S82,S89,S93,S96	0	0	0	0	0	0	5	3	6	1	1	0
chrUn	44487500	44491500	del	95	0	S1,S2,S3,S4,S5,S6,S7,S8,S9,S10,S11,S12,S13,S14,S15,S16,S17,S18,S19,S20,S21,S22,S23,S24,S25,S26,S27,S28,S29,S30,S31,S32,S33,S34,S35,S36,S37,S38,S39,S40,S41,S42,S43,S44,S45,S46,S47,S48,S49,S50,S51,S52,S53,S54,S55,S56,S57,S58,S59,S60,S61,S62,S63,S64,S65,S66,S67,S68,S69,S70,S71,S72,S73,S74,S75,S76,S77,S79,S80,S81,S82,S83,S84,S85,S86,S87,S88,S89,S90,S91,S92,S93,S94,S95,S96		16	16	15	16	16	16	0	0	0	0	0	0
chrUn	51648000	51654000	both	2	1	S64,S68	S87	1	0	1	0	0	0	0	0	0	0	0	1
chrV	1639000	1641000	del	1	0	S2		0	1	0	0	0	0	0	0	0	0	0	0
chrV	2441500	2443000	del	50	0	S1,S2,S3,S4,S5,S6,S13,S14,S15,S16,S17,S18,S19,S20,S21,S22,S25,S26,S27,S28,S29,S30,S31,S32,S33,S34,S35,S36,S39,S40,S41,S42,S43,S44,S51,S53,S54,S55,S56,S67,S68,S73,S74,S79,S80,S86,S87,S88,S89,S90		8	8	8	8	10	8	0	0	0	0	0	0
chrV	2444500	2464500	dup	0	2		S77,S90	0	0	0	0	0	0	0	0	2	0	0	0
chrV	2833500	2840500	del	18	0	S4,S6,S15,S17,S18,S19,S20,S29,S34,S47,S57,S59,S60,S73,S77,S88,S91,S92		0	5	6	0	1	6	0	0	0	0	0	0
chrV	2890500	2897500	dup	0	1		S12	0	0	0	0	0	0	0	0	0	1	0	0
chrV	3562000	3565500	del	1	0	S71		0	1	0	0	0	0	0	0	0	0	0	0
chrV	3782000	3788500	both	1	1	S24	S45	1	0	0	0	0	0	0	0	0	0	0	1
chrV	4227000	4229500	del	6	0	S21,S43,S49,S59,S60,S85		0	1	1	0	2	2	0	0	0	0	0	0
chrV	4453500	4454500	del	7	0	S19,S28,S60,S74,S79,S81,S87		1	0	1	1	1	3	0	0	0	0	0	0
chrV	4849500	4853000	del	91	0	S1,S2,S3,S4,S5,S6,S7,S8,S9,S10,S11,S13,S14,S15,S16,S17,S18,S19,S20,S21,S22,S23,S24,S25,S26,S27,S28,S29,S30,S31,S32,S33,S34,S36,S37,S38,S39,S40,S41,S42,S43,S44,S45,S46,S47,S48,S49,S50,S51,S52,S53,S54,S55,S56,S57,S58,S59,S60,S61,S62,S63,S64,S66,S67,S69,S70,S71,S72,S73,S74,S75,S76,S77,S78,S79,S80,S81,S82,S83,S84,S85,S86,S87,S88,S89,S90,S91,S92,S93,S94,S96		14	16	16	15	14	16	0	0	0	0	0	0
chrV	6005500	6011000	dup	0	1		S11	0	0	0	0	0	0	0	0	0	1	0	0
chrV	6173000	6193500	dup	0	1		S78	0	0	0	0	0	0	0	0	1	0	0	0
chrV	6766500	6786500	dup	0	1		S42	0	0	0	0	0	0	0	0	0	1	0	0
chrV	6798500	6804500	del	14	0	S2,S11,S22,S37,S43,S46,S58,S70,S71,S78,S79,S80,S89,S92		0	5	2	2	4	1	0	0	0	0	0	0
chrV	6819000	6828000	both	93	3	S1,S2,S3,S4,S5,S6,S7,S8,S9,S10,S11,S12,S13,S14,S15,S16,S17,S18,S19,S20,S21,S22,S23,S24,S25,S26,S27,S28,S30,S31,S32,S33,S34,S35,S36,S37,S38,S39,S40,S41,S42,S44,S46,S47,S48,S49,S50,S51,S52,S53,S54,S55,S56,S57,S58,S59,S60,S61,S62,S63,S64,S65,S66,S67,S68,S69,S70,S71,S72,S73,S74,S75,S76,S77,S78,S79,S80,S81,S82,S83,S84,S85,S86,S87,S88,S89,S90,S91,S92,S93,S94,S95,S96	S29,S43,S45	16	14	16	16	16	15	0	2	0	0	0	1
chrV	7719500	7722000	del	15	0	S3,S34,S44,S46,S48,S49,S62,S71,S72,S77,S85,S88,S90,S92,S93		0	4	6	1	1	3	0	0	0	0	0	0
chrV	7861500	7876500	del	1	0	S74		0	0	0	0	0	1	0	0	0	0	0	0
chrV	8465500	8473500	dup	0	1		S59	0	0	0	0	0	0	0	0	0	0	0	1
chrV	8927000	8930000	del	1	0	S20		0	0	1	0	0	0	0	0	0	0	0	0
chrV	9502500	9511500	del	93	0	S1,S2,S3,S4,S5,S6,S7,S8,S9,S10,S11,S12,S13,S14,S15,S16,S17,S18,S19,S20,S21,S22,S23,S25,S26,S27,S28,S29,S30,S31,S32,S33,S34,S35,S36,S37,S38,S39,S40,S41,S42,S43,S44,S45,S46,S47,S48,S49,S50,S51,S52,S53,S54,S55,S56,S57,S58,S59,S60,S61,S62,S63,S64,S65,S66,S67,S68,S69,S70,S72,S73,S74,S75,S76,S77,S78,S79,S80,S81,S82,S83,S84,S85,S86,S87,S88,S89,S90,S91,S92,S93,S95,S96		15	15	16	15	16	16	0	0	0	0	0	0
chrV	9538500	9543000	del	1	0	S72		0	1	0	0	0	0	0	0	0	0	0	0
chrV	9674000	9677500	del	93	0	S1,S2,S3,S4,S5,S6,S7,S8,S9,S10,S11,S12,S13,S14,S15,S16,S18,S19,S20,S21,S22,S23,S24,S25,S26,S27,S28,S29,S30,S31,S32,S33,S34,S35,S36,S37,S38,S39,S40,S41,S42,S43,S44,S45,S46,S47,S48,S49,S50,S51,S52,S53,S54,S55,S56,S57,S58,S59,S60,S62,S63,S64,S65,S66,S67,S68,S69,S70,S71,S72,S73,S74,S75,S76,S77,S78,S79,S80,S81,S82,S83,S84,S85,S86,S88,S89,S90,S91,S92,S93,S94,S95,S96		16	16	16	16	16	13	0	0	0	0	0	0
chrV	9743000	9756500	both	1	9	S61	S3,S4,S9,S26,S46,S54,S58,S71,S74	0	0	0	0	0	1	2	2	2	0	0	3
chrV	9820500	9836000	dup	0	1		S84	0	0	0	0	0	0	0	0	0	1	0	0
chrV	9896000	9905000	dup	0	87		S1,S2,S3,S4,S5,S7,S9,S10,S11,S12,S13,S14,S15,S16,S17,S18,S19,S20,S21,S22,S23,S24,S25,S26,S27,S29,S30,S31,S32,S33,S35,S36,S38,S39,S40,S41,S44,S46,S47,S48,S49,S50,S51,S52,S53,S54,S55,S56,S57,S58,S59,S60,S61,S62,S63,S64,S65,S66,S68,S69,S70,S71,S72,S73,S74,S75,S76,S77,S78,S79,S80,S81,S82,S83,S84,S85,S86,S87,S88,S89,S90,S91,S92,S93,S94,S95,S96	0	0	0	0	0	0	14	15	15	14	14	15
chrV	10064000	10071500	dup	0	1		S45	0	0	0	0	0	0	0	0	0	0	0	1
chrV	10478500	10488000	dup	0	1		S32	0	0	0	0	0	0	0	0	0	0	0	1
chrV	10740500	10749000	dup	0	1		S82	0	0	0	0	0	0	1	0	0	0	0	0
chrV	11894500	11901500	dup	0	1		S51	0	0	0	0	0	0	0	0	0	0	1	0
chrV	12105500	12109500	dup	0	7		S9,S30,S66,S74,S83,S89,S93	0	0	0	0	0	0	0	1	1	2	1	2
chrVI	223500	230500	both	5	3	S1,S20,S37,S75,S88	S25,S69,S94	0	2	1	0	1	1	1	0	0	2	0	0
chrVI	958500	967000	del	1	0	S65		0	0	0	0	1	0	0	0	0	0	0	0
chrVI	1078500	1085000	dup	0	1		S11	0	0	0	0	0	0	0	0	0	1	0	0
chrVI	1185500	1196000	del	1	0	S42		0	0	0	1	0	0	0	0	0	0	0	0
chrVI	1317000	1325500	dup	0	1		S85	0	0	0	0	0	0	0	0	0	0	1	0
chrVI	1499000	1500500	del	94	0	S1,S2,S3,S4,S5,S6,S7,S8,S9,S10,S11,S12,S13,S14,S15,S16,S17,S18,S19,S20,S21,S23,S24,S25,S26,S27,S29,S30,S31,S32,S33,S34,S35,S36,S37,S38,S39,S40,S41,S42,S43,S44,S45,S46,S47,S48,S49,S50,S51,S52,S53,S54,S55,S56,S57,S58,S59,S60,S61,S62,S63,S64,S65,S66,S67,S68,S69,S70,S71,S72,S73,S74,S75,S76,S77,S78,S79,S80,S81,S82,S83,S84,S85,S86,S87,S88,S89,S90,S91,S92,S93,S94,S95,S96		16	16	16	15	15	16	0	0	0	0	0	0
chrVI	1684000	1686500	del	1	0	S95		1	0	0	0	0	0	0	0	0	0	0	0
chrVI	1688500	1689500	del	21	0	S2,S6,S8,S12,S24,S25,S26,S27,S28,S37,S42,S52,S53,S55,S56,S65,S67,S68,S69,S71,S82		8	2	0	7	4	0	0	0	0	0	0	0
chrVI	2174000	2183000	del	1	0	S25		1	0	0	0	0	0	0	0	0	0	0	0
chrVI	2311500	2325500	dup	0	2		S19,S77	0	0	0	0	0	0	0	0	2	0	0	0
chrVI	3724500	3734000	dup	0	1		S30	0	0	0	0	0	0	0	1	0	0	0	0
chrVI	3783500	3789500	dup	0	1		S49	0	0	0	0	0	0	0	0	1	0	0	0
chrVI	4561500	4571000	dup	0	1		S26	0	0	0	0	0	0	1	0	0	0	0	0
chrVI	5071500	5076000	del	7	0	S6,S12,S26,S37,S42,S54,S76		2	1	0	2	2	0	0	0	0	0	0	0
chrVI	5157500	5165000	dup	0	7		S1,S22,S25,S59,S65,S66,S67	0	0	0	0	0	0	2	1	0	0	3	1
chrVI	5726500	5733000	dup	0	2		S34,S68	0	0	0	0	0	0	1	0	1	0	0	0
chrVI	5815000	5820500	dup	0	6		S10,S18,S32,S45,S62,S87	0	0	0	0	0	0	0	0	0	0	0	6
chrVI	6243500	6244500	del	3	0	S26,S57,S96		2	1	0	0	0	0	0	0	0	0	0	0
chrVI	6863000	6881500	del	1	0	S40		1	0	0	0	0	0	0	0	0	0	0	0
chrVI	8004500	8024500	dup	0	1		S7	0	0	0	0	0	0	1	0	0	0	0	0
chrVI	8362500	8373500	dup	0	1		S71	0	0	0	0	0	0	0	1	0	0	0	0
chrVI	8578500	8601000	dup	0	2		S18,S25	0	0	0	0	0	0	1	0	0	0	0	1
chrVI	9976000	9983500	del	1	0	S62		0	0	0	0	0	1	0	0	0	0	0	0
chrVI	10610500	10618000	dup	0	1		S77	0	0	0	0	0	0	0	0	1	0	0	0
chrVI	10928500	10933500	both	8	2	S3,S12,S19,S50,S56,S58,S73,S95	S20,S47	1	1	3	2	0	1	0	0	2	0	0	0
chrVI	10930500	10937500	both	1	2	S73	S20,S47	0	0	0	0	0	1	0	0	2	0	0	0
chrVI	11424000	11433500	dup	0	1		S34	0	0	0	0	0	0	0	0	1	0	0	0
chrVI	13016000	13017000	both	77	2	S1,S3,S4,S5,S6,S8,S9,S11,S12,S13,S14,S15,S16,S17,S18,S20,S21,S22,S23,S25,S26,S27,S30,S31,S32,S33,S34,S35,S37,S39,S40,S41,S42,S43,S44,S45,S46,S48,S49,S50,S51,S52,S53,S54,S55,S56,S58,S59,S60,S61,S62,S63,S64,S65,S66,S67,S69,S71,S72,S73,S74,S75,S77,S79,S80,S81,S82,S83,S84,S86,S88,S89,S90,S91,S93,S94,S95	S38,S87	12	11	13	14	13	14	0	0	0	0	1	1
chrVI	13231500	13238000	del	2	0	S4,S87		0	0	1	0	0	1	0	0	0	0	0	0
chrVI	13645000	13647500	del	2	0	S26,S64		1	0	1	0	0	0	0	0	0	0	0	0
chrVI	14375000	14379000	del	1	0	S76		0	1	0	0	0	0	0	0	0	0	0	0
chrVI	14575000	14581000	dup	0	28		S5,S7,S9,S10,S11,S13,S14,S17,S22,S26,S28,S30,S32,S35,S37,S39,S46,S54,S55,S59,S65,S68,S77,S81,S83,S89,S95,S96	0	0	0	0	0	0	8	1	2	6	5	6
chrVI	14779000	14781000	del	13	0	S5,S27,S37,S38,S39,S42,S43,S51,S52,S76,S93,S94,S95		2	2	0	4	5	0	0	0	0	0	0	0
chrVI	14967500	14985000	dup	0	1		S56	0	0	0	0	0	0	0	0	0	1	0	0
chrVI	15393000	15409000	dup	0	1		S60	0	0	0	0	0	0	0	0	0	0	0	1
chrVI	15921000	15923000	dup	0	1		S61	0	0	0	0	0	0	0	0	0	0	0	1
chrVI	16422000	16423500	both	8	1	S37,S49,S65,S71,S76,S77,S86,S93	S12	0	2	2	1	3	0	0	0	0	1	0	0
chrVII	56000	62000	del	95	0	S1,S2,S3,S4,S5,S6,S7,S8,S9,S10,S11,S12,S13,S14,S15,S16,S17,S18,S19,S20,S21,S23,S24,S25,S26,S27,S28,S29,S30,S31,S32,S33,S34,S35,S36,S37,S38,S39,S40,S41,S42,S43,S44,S45,S46,S47,S48,S49,S50,S51,S52,S53,S54,S55,S56,S57,S58,S59,S60,S61,S62,S63,S64,S65,S66,S67,S68,S69,S70,S71,S72,S73,S74,S75,S76,S77,S78,S79,S80,S81,S82,S83,S84,S85,S86,S87,S88,S89,S90,S91,S92,S93,S94,S95,S96		16	16	16	16	15	16	0	0	0	0	0	0
chrVII	116000	124000	del	6	0	S14,S16,S18,S21,S23,S41		1	1	0	2	1	1	0	0	0	0	0	0
chrVII	133000	136500	both	7	52	S1,S19,S25,S27,S43,S65,S72	S2,S4,S5,S6,S9,S10,S15,S16,S17,S21,S22,S23,S26,S28,S29,S30,S37,S40,S42,S44,S45,S47,S48,S49,S50,S51,S53,S54,S55,S57,S59,S61,S62,S63,S64,S66,S67,S69,S70,S71,S73,S75,S77,S81,S82,S84,S85,S86,S92,S94,S95,S96	1	3	1	1	1	0	10	10	8	7	9	8
chrVII	518000	520500	both	79	4	S1,S2,S4,S5,S6,S9,S10,S12,S13,S14,S15,S16,S17,S19,S20,S21,S22,S24,S26,S27,S28,S29,S30,S31,S32,S33,S34,S35,S36,S37,S38,S40,S41,S42,S43,S44,S45,S47,S48,S49,S50,S51,S52,S54,S55,S59,S60,S62,S63,S64,S66,S67,S68,S69,S70,S72,S73,S74,S75,S76,S77,S78,S79,S80,S81,S82,S83,S84,S85,S86,S87,S88,S89,S91,S92,S93,S94,S95,S96	S3,S57,S58,S71	10	13	14	14	15	13	0	3	1	0	0	0
chrVII	1331500	1339000	dup	0	1		S56	0	0	0	0	0	0	0	0	0	1	0	0
chrVII	1530500	1548000	dup	0	2		S6,S57	0	0	0	0	0	0	0	1	0	0	1	0
chrVII	1805500	1811000	dup	0	3		S84,S89,S92	0	0	0	0	0	0	0	1	1	1	0	0
chrVII	1861000	1869500	both	1	1	S83	S29	0	0	0	1	0	0	0	1	0	0	0	0
chrVII	1910000	1921000	both	45	9	S1,S3,S7,S8,S10,S13,S14,S15,S17,S25,S30,S31,S32,S34,S36,S37,S38,S39,S45,S46,S50,S51,S52,S53,S56,S60,S63,S65,S67,S68,S69,S74,S75,S76,S78,S79,S80,S84,S85,S86,S89,S91,S92,S94,S95	S2,S22,S28,S49,S57,S77,S81,S83,S96	8	7	6	6	10	8	2	2	2	2	1	0
chrVII	1974000	1989000	both	85	1	S1,S2,S3,S4,S5,S6,S8,S9,S10,S11,S12,S13,S14,S15,S17,S18,S19,S20,S21,S22,S23,S24,S25,S26,S27,S28,S29,S30,S31,S32,S33,S34,S35,S36,S37,S38,S39,S40,S41,S42,S43,S44,S45,S47,S48,S49,S51,S52,S53,S54,S55,S56,S58,S60,S62,S63,S64,S66,S67,S68,S69,S70,S71,S73,S74,S75,S76,S78,S79,S80,S81,S82,S83,S84,S85,S86,S87,S88,S89,S90,S91,S92,S93,S94,S96	S50	14	13	14	16	15	13	0	0	1	0	0	0
chrVII	1989500	1994500	del	92	0	S1,S2,S3,S4,S5,S6,S7,S8,S9,S10,S11,S12,S13,S14,S15,S17,S18,S19,S20,S21,S22,S23,S24,S25,S26,S27,S28,S29,S30,S31,S32,S33,S34,S35,S36,S37,S38,S39,S40,S41,S42,S43,S44,S45,S46,S47,S48,S49,S51,S52,S53,S54,S55,S56,S57,S58,S59,S60,S61,S62,S63,S64,S66,S67,S68,S69,S70,S71,S73,S74,S75,S76,S77,S78,S79,S80,S81,S82,S83,S84,S85,S86,S87,S88,S89,S90,S91,S92,S93,S94,S95,S96		16	14	15	16	15	16	0	0	0	0	0	0
chrVII	2665500	2667000	both	89	7	S1,S2,S3,S4,S5,S6,S7,S9,S10,S11,S12,S13,S14,S15,S16,S17,S18,S19,S20,S22,S23,S24,S25,S26,S27,S28,S29,S30,S31,S32,S33,S34,S35,S36,S37,S38,S39,S40,S41,S42,S43,S44,S45,S46,S48,S49,S50,S51,S52,S53,S54,S55,S56,S57,S58,S60,S61,S63,S64,S65,S66,S67,S68,S69,S70,S71,S72,S73,S75,S76,S77,S78,S79,S80,S82,S83,S84,S85,S86,S87,S88,S89,S90,S91,S92,S93,S94,S95,S96	S8,S21,S47,S59,S62,S74,S81	14	16	15	16	15	13	2	0	1	0	1	3
chrVII	2792500	2811500	dup	0	25		S3,S13,S19,S20,S33,S34,S43,S44,S47,S48,S49,S50,S64,S72,S73,S74,S76,S77,S81,S84,S86,S88,S89,S90,S92	0	0	0	0	0	0	1	5	13	2	1	3
chrVII	3222000	3224500	del	1	0	S2		0	1	0	0	0	0	0	0	0	0	0	0
chrVII	3298500	3309000	del	1	0	S28		0	0	0	1	0	0	0	0	0	0	0	0
chrVII	4691500	4697500	del	1	0	S15		0	1	0	0	0	0	0	0	0	0	0	0
chrVII	4832500	4838000	dup	0	26		S7,S10,S12,S14,S15,S19,S20,S28,S31,S32,S34,S36,S44,S46,S50,S61,S65,S66,S69,S72,S74,S76,S87,S88,S95,S96	0	0	0	0	0	0	3	4	4	4	3	8
chrVII	4894000	4896500	del	2	0	S21,S37		0	0	0	0	2	0	0	0	0	0	0	0
chrVII	4980000	4982000	del	1	0	S54		1	0	0	0	0	0	0	0	0	0	0	0
chrVII	5100000	5114000	del	1	0	S30		0	1	0	0	0	0	0	0	0	0	0	0
chrVII	5997000	6004000	del	1	0	S91		0	1	0	0	0	0	0	0	0	0	0	0
chrVII	6118500	6123000	del	1	0	S62		0	0	0	0	0	1	0	0	0	0	0	0
chrVII	6977000	6986000	dup	0	1		S3	0	0	0	0	0	0	0	0	1	0	0	0
chrVII	7170000	7182000	dup	0	2		S21,S63	0	0	0	0	0	0	0	0	1	0	1	0
chrVII	7216500	7229000	del	1	0	S5		0	0	0	0	1	0	0	0	0	0	0	0
chrVII	7500500	7510000	dup	0	1		S49	0	0	0	0	0	0	0	0	1	0	0	0
chrVII	7618000	7625000	del	1	0	S59		0	0	0	0	0	1	0	0	0	0	0	0
chrVII	7660500	7667500	del	4	0	S1,S32,S55,S79		0	1	0	1	1	1	0	0	0	0	0	0
chrVII	7729500	7746000	both	2	1	S32,S88	S68	0	0	0	0	0	2	1	0	0	0	0	0
chrVII	7982000	7987000	dup	0	84		S1,S3,S4,S5,S6,S7,S8,S10,S11,S12,S13,S14,S15,S16,S17,S19,S21,S22,S23,S24,S25,S26,S27,S28,S29,S30,S31,S32,S33,S34,S35,S36,S37,S38,S39,S40,S42,S43,S44,S47,S48,S49,S51,S52,S53,S54,S55,S56,S57,S58,S59,S60,S61,S62,S63,S64,S65,S66,S67,S68,S69,S70,S71,S72,S73,S74,S75,S77,S78,S79,S80,S82,S83,S84,S85,S86,S87,S88,S89,S91,S92,S93,S95,S96	0	0	0	0	0	0	15	14	13	14	16	12
chrVII	8000000	8002500	del	2	0	S9,S54		1	0	0	0	0	1	0	0	0	0	0	0
chrVII	8638000	8643000	both	50	2	S1,S2,S3,S4,S5,S6,S13,S14,S15,S16,S17,S18,S19,S20,S21,S22,S25,S26,S27,S28,S29,S30,S31,S32,S33,S34,S35,S36,S39,S40,S41,S42,S43,S44,S51,S53,S54,S55,S56,S67,S68,S73,S74,S79,S80,S86,S87,S88,S89,S90	S58,S60	8	8	8	8	10	8	0	1	0	0	0	1
chrVII	8793000	8794000	del	50	0	S1,S2,S3,S7,S9,S11,S12,S16,S19,S20,S21,S24,S25,S29,S31,S32,S33,S37,S39,S40,S42,S43,S45,S46,S47,S49,S51,S53,S55,S57,S59,S61,S62,S63,S64,S66,S68,S70,S72,S79,S81,S84,S85,S86,S87,S90,S91,S92,S94,S96		9	9	9	7	7	9	0	0	0	0	0	0
chrVII	8993000	8995500	del	70	0	S1,S2,S3,S4,S6,S7,S8,S9,S10,S11,S13,S15,S16,S17,S18,S19,S20,S21,S22,S23,S29,S30,S31,S32,S33,S34,S35,S36,S38,S40,S44,S45,S46,S47,S48,S49,S50,S52,S53,S55,S57,S58,S59,S61,S62,S63,S64,S66,S67,S68,S69,S70,S71,S72,S73,S75,S77,S78,S80,S81,S84,S86,S87,S89,S90,S91,S92,S93,S94,S96		9	14	16	8	10	13	0	0	0	0	0	0
chrVII	9011000	9042000	both	1	2	S23	S5,S65	1	0	0	0	0	0	0	0	0	0	2	0
chrVII	9019000	9170000	del	1	0	S23		1	0	0	0	0	0	0	0	0	0	0	0
chrVII	9522500	9530000	dup	0	1		S16	0	0	0	0	0	0	0	1	0	0	0	0
chrVII	9690500	9696000	del	1	0	S65		0	0	0	0	1	0	0	0	0	0	0	0
chrVII	10033000	10035500	del	15	0	S10,S11,S25,S30,S39,S48,S52,S62,S63,S71,S72,S73,S75,S76,S90		2	5	3	1	1	3	0	0	0	0	0	0
chrVII	10485500	10492500	dup	0	1		S45	0	0	0	0	0	0	0	0	0	0	0	1
chrVII	11020500	11022000	both	86	1	S1,S2,S3,S5,S6,S7,S8,S9,S11,S12,S13,S14,S15,S16,S17,S18,S20,S21,S22,S23,S24,S25,S26,S27,S28,S29,S30,S31,S32,S33,S35,S36,S37,S38,S39,S40,S41,S42,S43,S44,S45,S46,S47,S48,S49,S50,S51,S52,S53,S54,S55,S56,S57,S58,S59,S60,S61,S62,S63,S65,S66,S67,S68,S69,S70,S71,S72,S75,S76,S77,S78,S79,S80,S81,S82,S83,S84,S85,S86,S90,S91,S92,S93,S94,S95,S96	S73	16	16	11	16	16	11	0	0	0	0	0	1
chrVII	11217000	11223000	del	1	0	S39		1	0	0	0	0	0	0	0	0	0	0	0
chrVII	11477000	11478000	del	8	0	S2,S6,S25,S37,S40,S41,S54,S68		4	1	0	1	2	0	0	0	0	0	0	0
chrVII	11606000	11614000	del	2	0	S5,S84		0	0	0	1	1	0	0	0	0	0	0	0
chrVII	11703000	11705000	del	47	0	S1,S3,S4,S5,S8,S10,S12,S15,S16,S17,S19,S26,S28,S30,S31,S32,S33,S34,S36,S39,S44,S46,S47,S48,S49,S53,S56,S58,S59,S60,S62,S63,S64,S65,S68,S71,S72,S74,S76,S77,S84,S87,S88,S89,S90,S91,S93		5	10	13	5	3	11	0	0	0	0	0	0
chrVII	12226500	12228000	del	19	0	S1,S3,S6,S9,S11,S18,S19,S29,S37,S40,S43,S47,S51,S52,S61,S80,S84,S86,S90		1	3	4	2	6	3	0	0	0	0	0	0
chrVII	13001000	13007500	dup	0	1		S37	0	0	0	0	0	0	0	0	0	0	1	0
chrVII	13346000	13360500	dup	0	1		S20	0	0	0	0	0	0	0	0	1	0	0	0
chrVII	13385000	13386500	del	95	0	S1,S2,S3,S4,S5,S6,S7,S8,S9,S10,S11,S12,S13,S14,S15,S16,S17,S18,S19,S20,S21,S22,S23,S24,S25,S26,S27,S28,S29,S30,S31,S32,S33,S34,S35,S36,S37,S38,S39,S40,S41,S42,S43,S44,S45,S46,S47,S48,S49,S50,S51,S52,S53,S54,S55,S56,S57,S58,S60,S61,S62,S63,S64,S65,S66,S67,S68,S69,S70,S71,S72,S73,S74,S75,S76,S77,S78,S79,S80,S81,S82,S83,S84,S85,S86,S87,S88,S89,S90,S91,S92,S93,S94,S95,S96		16	16	16	16	16	15	0	0	0	0	0	0
chrVII	13418000	13455000	dup	0	2		S1,S29	0	0	0	0	0	0	0	2	0	0	0	0
chrVII	13521000	13530000	dup	0	1		S81	0	0	0	0	0	0	1	0	0	0	0	0
chrVII	13987000	13990500	del	1	0	S54		1	0	0	0	0	0	0	0	0	0	0	0
chrVII	14599500	14609500	dup	0	1		S33	0	0	0	0	0	0	0	0	1	0	0	0
chrVII	14842000	14857000	dup	0	1		S7	0	0	0	0	0	0	1	0	0	0	0	0
chrVII	17137000	17139500	del	10	0	S2,S5,S15,S16,S29,S34,S65,S71,S75,S92		0	7	1	0	2	0	0	0	0	0	0	0
chrVII	17435000	17445500	dup	0	4		S17,S19,S60,S78	0	0	0	0	0	0	0	0	2	0	0	2
chrVII	17631500	17632500	del	11	0	S6,S8,S13,S23,S28,S55,S56,S68,S69,S93,S95		4	0	0	6	1	0	0	0	0	0	0	0
chrVII	17691500	17697500	dup	0	2		S49,S78	0	0	0	0	0	0	0	0	2	0	0	0
chrVII	17718000	17730000	dup	0	1		S46	0	0	0	0	0	0	0	0	0	0	0	1
chrVII	18119000	18126000	dup	0	1		S18	0	0	0	0	0	0	0	0	0	0	0	1
chrVII	18413500	18422000	dup	0	1		S57	0	0	0	0	0	0	0	1	0	0	0	0
chrVII	18425500	18434500	del	50	0	S1,S2,S3,S4,S5,S6,S13,S14,S15,S16,S17,S18,S19,S20,S21,S22,S25,S26,S27,S28,S29,S30,S31,S32,S33,S34,S35,S36,S39,S40,S41,S42,S43,S44,S51,S53,S54,S55,S56,S67,S68,S73,S74,S79,S80,S86,S87,S88,S89,S90		8	8	8	8	10	8	0	0	0	0	0	0
chrVII	18606500	18614000	dup	0	1		S89	0	0	0	0	0	0	0	0	1	0	0	0
chrVII	18640500	18648000	dup	0	1		S68	0	0	0	0	0	0	1	0	0	0	0	0
chrVII	18727000	18738000	dup	0	1		S93	0	0	0	0	0	0	0	0	0	1	0	0
chrVII	18810000	18829000	dup	0	1		S82	0	0	0	0	0	0	1	0	0	0	0	0
chrVII	19665500	19674500	dup	0	17		S4,S8,S15,S16,S22,S26,S27,S37,S39,S62,S63,S65,S68,S72,S76,S79,S85	0	0	0	0	0	0	4	4	2	1	5	1
chrVII	19701000	19723000	del	21	0	S12,S19,S23,S24,S38,S39,S40,S41,S49,S53,S54,S55,S56,S66,S67,S69,S78,S85,S86,S95,S96		9	0	3	5	4	0	0	0	0	0	0	0
chrVII	19736000	19756000	del	1	0	S10		0	0	0	0	0	1	0	0	0	0	0	0
chrVII	21159000	21162000	del	1	0	S86		0	0	0	0	1	0	0	0	0	0	0	0
chrVII	21164500	21173500	dup	0	1		S46	0	0	0	0	0	0	0	0	0	0	0	1
chrVII	22074000	22081000	dup	0	2		S7,S87	0	0	0	0	0	0	1	0	0	0	0	1
chrVII	22628500	22638500	dup	0	3		S1,S37,S51	0	0	0	0	0	0	0	1	0	0	2	0
chrVII	22876000	22881500	dup	0	1		S40	0	0	0	0	0	0	1	0	0	0	0	0
chrVII	23530500	23542000	dup	0	1		S83	0	0	0	0	0	0	0	0	0	1	0	0
chrVII	23588500	23597500	dup	0	2		S77,S93	0	0	0	0	0	0	0	0	1	1	0	0
chrVII	24002500	24010500	dup	0	1		S43	0	0	0	0	0	0	0	1	0	0	0	0
chrVII	25142000	25143500	del	50	0	S1,S2,S3,S4,S5,S6,S13,S14,S15,S16,S17,S18,S19,S20,S21,S22,S25,S26,S27,S28,S29,S30,S31,S32,S33,S34,S35,S36,S39,S40,S41,S42,S43,S44,S51,S53,S54,S55,S56,S67,S68,S73,S74,S79,S80,S86,S87,S88,S89,S90		8	8	8	8	10	8	0	0	0	0	0	0
chrVII	25161000	25167000	dup	0	1		S27	0	0	0	0	0	0	0	0	0	1	0	0
chrVII	25188500	25197000	dup	0	1		S18	0	0	0	0	0	0	0	0	0	0	0	1
chrVII	25705500	25708500	del	1	0	S21		0	0	0	0	1	0	0	0	0	0	0	0
chrVII	25729500	25731500	del	1	0	S63		0	0	1	0	0	0	0	0	0	0	0	0
chrVII	26226000	26236000	dup	0	1		S45	0	0	0	0	0	0	0	0	0	0	0	1
chrVII	27861500	27873500	dup	0	1		S13	0	0	0	0	0	0	0	0	0	1	0	0
chrVIII	141000	146500	del	7	0	S30,S44,S48,S72,S78,S88,S93		0	3	2	1	0	1	0	0	0	0	0	0
chrVIII	199500	214000	dup	0	1		S62	0	0	0	0	0	0	0	0	0	0	0	1
chrVIII	303000	311000	dup	0	1		S62	0	0	0	0	0	0	0	0	0	0	0	1
chrVIII	337500	342500	del	2	0	S24,S51		1	0	0	0	1	0	0	0	0	0	0	0
chrVIII	409000	412000	del	18	0	S3,S4,S6,S19,S24,S29,S34,S47,S48,S51,S64,S74,S77,S83,S85,S89,S90,S96		2	1	10	1	3	1	0	0	0	0	0	0
chrVIII	939000	940500	del	28	0	S6,S10,S12,S13,S14,S20,S21,S23,S28,S29,S31,S35,S38,S43,S46,S49,S50,S55,S56,S57,S58,S60,S67,S69,S72,S79,S86,S87		2	5	3	7	6	5	0	0	0	0	0	0
chrVIII	1042500	1044000	del	15	0	S4,S7,S9,S19,S31,S33,S34,S47,S48,S63,S64,S75,S77,S89,S90		1	1	11	0	0	2	0	0	0	0	0	0
chrVIII	1191500	1193000	del	16	0	S2,S8,S15,S29,S30,S33,S42,S49,S50,S51,S53,S58,S70,S71,S83,S91		2	7	3	3	1	0	0	0	0	0	0	0
chrVIII	1300000	1301500	both	80	1	S1,S2,S3,S5,S6,S7,S9,S10,S11,S12,S13,S15,S16,S17,S18,S20,S21,S22,S23,S24,S25,S26,S28,S29,S30,S31,S33,S35,S36,S37,S38,S39,S40,S41,S42,S43,S44,S45,S46,S48,S50,S51,S52,S53,S54,S55,S57,S58,S59,S60,S61,S62,S64,S65,S66,S67,S68,S69,S71,S72,S73,S74,S75,S76,S78,S79,S80,S81,S82,S83,S85,S86,S87,S88,S89,S91,S92,S94,S95,S96	S32	15	16	8	10	16	15	0	0	0	0	0	1
chrVIII	1439000	1441500	both	34	2	S3,S8,S11,S15,S24,S25,S26,S28,S30,S34,S38,S39,S40,S41,S42,S51,S52,S54,S55,S56,S58,S62,S67,S68,S71,S76,S77,S78,S79,S82,S85,S86,S91,S94	S49,S57	10	6	4	7	6	1	0	1	1	0	0	0
chrVIII	1547000	1550000	both	79	1	S1,S2,S3,S4,S5,S6,S7,S9,S10,S15,S16,S17,S18,S19,S20,S21,S22,S23,S25,S26,S29,S30,S31,S32,S33,S34,S35,S36,S37,S38,S39,S40,S41,S42,S43,S44,S45,S46,S47,S48,S49,S50,S51,S54,S56,S57,S58,S59,S60,S61,S62,S63,S64,S65,S66,S67,S69,S71,S72,S73,S74,S75,S76,S77,S78,S79,S81,S82,S83,S84,S85,S87,S88,S89,S90,S91,S92,S95,S96	S70	12	16	16	6	13	16	0	0	0	1	0	0
chrVIII	1629500	1633000	del	1	0	S91		0	1	0	0	0	0	0	0	0	0	0	0
chrVIII	2336500	2342500	dup	0	1		S40	0	0	0	0	0	0	1	0	0	0	0	0
chrVIII	2362000	2381000	dup	0	1		S96	0	0	0	0	0	0	1	0	0	0	0	0
chrVIII	2741000	2749500	dup	0	1		S38	0	0	0	0	0	0	0	0	0	0	1	0
chrVIII	2754000	2761000	del	1	0	S84		0	0	0	1	0	0	0	0	0	0	0	0
chrVIII	2931000	2956000	both	73	1	S1,S2,S3,S5,S6,S7,S8,S10,S11,S13,S14,S15,S16,S17,S18,S19,S20,S21,S25,S27,S28,S29,S30,S31,S32,S33,S35,S36,S37,S38,S43,S45,S46,S47,S48,S49,S51,S52,S53,S54,S56,S57,S58,S59,S60,S61,S62,S63,S64,S66,S67,S68,S70,S72,S74,S75,S76,S78,S79,S80,S81,S82,S83,S84,S85,S86,S88,S89,S90,S91,S92,S94,S96	S4	10	14	12	10	14	13	0	0	1	0	0	0
chrVIII	3296000	3302500	del	1	0	S18		0	0	0	0	0	1	0	0	0	0	0	0
chrVIII	3391500	3399000	dup	0	4		S17,S24,S27,S49	0	0	0	0	0	0	1	0	1	1	0	1
chrVIII	3770500	3784000	dup	0	1		S56	0	0	0	0	0	0	0	0	0	1	0	0
chrVIII	3795000	3803500	dup	0	2		S63,S87	0	0	0	0	0	0	0	0	1	0	0	1
chrVIII	3813500	3818500	dup	0	1		S89	0	0	0	0	0	0	0	0	1	0	0	0
chrVIII	4814500	4851000	both	81	1	S1,S2,S3,S4,S5,S6,S8,S9,S10,S11,S12,S14,S15,S16,S17,S18,S20,S22,S23,S25,S26,S27,S28,S29,S30,S31,S33,S36,S38,S39,S40,S41,S42,S43,S44,S45,S46,S47,S48,S49,S50,S51,S52,S53,S54,S55,S56,S58,S59,S60,S61,S63,S64,S66,S67,S68,S69,S70,S72,S73,S74,S75,S76,S77,S78,S79,S80,S81,S82,S83,S84,S87,S88,S89,S90,S91,S92,S93,S94,S95,S96	S35	14	14	14	15	10	14	0	0	0	0	1	0
chrVIII	5067500	5076500	dup	0	2		S21,S37	0	0	0	0	0	0	0	0	0	0	2	0
chrVIII	5152500	5154500	del	12	0	S7,S16,S21,S23,S33,S36,S38,S53,S65,S66,S71,S92		3	3	1	0	5	0	0	0	0	0	0	0
chrVIII	5524000	5528500	del	1	0	S60		0	0	0	0	0	1	0	0	0	0	0	0
chrVIII	5813000	5843500	dup	0	16		S7,S20,S21,S24,S27,S32,S34,S46,S53,S54,S56,S65,S70,S73,S82,S83	0	0	0	0	0	0	5	0	2	4	2	3
chrVIII	6011000	6025000	dup	0	94		S1,S2,S3,S4,S5,S6,S7,S8,S9,S10,S11,S12,S13,S14,S15,S16,S17,S18,S19,S20,S21,S22,S23,S24,S25,S26,S27,S28,S29,S30,S31,S32,S33,S34,S35,S36,S37,S38,S40,S41,S42,S43,S44,S45,S46,S47,S48,S49,S50,S51,S52,S54,S55,S56,S57,S58,S59,S60,S61,S62,S63,S64,S65,S66,S67,S68,S69,S70,S71,S72,S73,S74,S75,S76,S77,S78,S79,S80,S81,S82,S83,S84,S85,S86,S87,S88,S89,S90,S91,S92,S93,S94,S95,S96	0	0	0	0	0	0	14	16	16	16	16	16
chrVIII	6646000	6654500	dup	0	2		S87,S88	0	0	0	0	0	0	0	0	0	0	0	2
chrVIII	7350500	7354500	del	1	0	S13		0	0	0	1	0	0	0	0	0	0	0	0
chrVIII	7846500	7854500	dup	0	2		S6,S95	0	0	0	0	0	0	1	0	0	0	1	0
chrVIII	8091000	8101000	dup	0	1		S17	0	0	0	0	0	0	0	0	0	0	0	1
chrVIII	8285500	8298000	dup	0	1		S89	0	0	0	0	0	0	0	0	1	0	0	0
chrVIII	8403500	8426500	dup	0	1		S79	0	0	0	0	0	0	0	0	0	0	1	0
chrVIII	9231000	9243500	dup	0	8		S9,S17,S31,S37,S46,S50,S53,S85	0	0	0	0	0	0	1	0	1	0	2	4
chrVIII	9303000	9311000	dup	0	5		S10,S13,S43,S61,S80	0	0	0	0	0	0	0	1	0	1	1	2
chrVIII	9342000	9343000	del	8	0	S10,S31,S32,S33,S34,S44,S59,S91		0	2	2	0	0	4	0	0	0	0	0	0
chrVIII	9365500	9381500	del	1	0	S51		0	0	0	0	1	0	0	0	0	0	0	0
chrVIII	9710500	9717500	dup	0	1		S48	0	0	0	0	0	0	0	0	1	0	0	0
chrVIII	10141500	10148500	dup	0	1		S76	0	0	0	0	0	0	0	1	0	0	0	0
chrVIII	10379000	10439500	dup	0	1		S27	0	0	0	0	0	0	0	0	0	1	0	0
chrVIII	10777000	10788000	dup	0	2		S17,S22	0	0	0	0	0	0	0	0	0	0	1	1
chrVIII	12155000	12156000	del	10	0	S3,S9,S29,S33,S34,S48,S54,S58,S77,S84		1	2	5	1	0	1	0	0	0	0	0	0
chrVIII	12176500	12178000	del	14	0	S6,S7,S14,S36,S43,S54,S63,S67,S79,S80,S84,S85,S86,S96		4	1	1	2	6	0	0	0	0	0	0	0
chrVIII	12759000	12770500	dup	0	1		S57	0	0	0	0	0	0	0	1	0	0	0	0
chrVIII	12779500	12786000	dup	0	4		S9,S10,S12,S61	0	0	0	0	0	0	0	0	0	1	0	3
chrVIII	13368500	13378000	dup	0	1		S36	0	0	0	0	0	0	0	0	0	0	1	0
chrVIII	14728500	14732000	both	2	1	S66,S92	S70	0	1	0	0	1	0	0	0	0	1	0	0
chrVIII	15161500	15167000	dup	0	8		S3,S5,S32,S33,S65,S75,S78,S84	0	0	0	0	0	0	0	1	3	1	2	1
chrVIII	15173500	15179000	dup	0	2		S63,S77	0	0	0	0	0	0	0	0	2	0	0	0
chrVIII	15221500	15224500	del	1	0	S21		0	0	0	0	1	0	0	0	0	0	0	0
chrVIII	15987500	15996500	del	1	0	S15		0	1	0	0	0	0	0	0	0	0	0	0
chrVIII	16199500	16214000	dup	0	1		S72	0	0	0	0	0	0	0	1	0	0	0	0
chrVIII	16623000	16633500	dup	0	1		S7	0	0	0	0	0	0	1	0	0	0	0	0
chrVIII	17189500	17198000	del	28	0	S3,S6,S7,S8,S18,S21,S29,S34,S35,S36,S37,S40,S41,S42,S48,S50,S55,S66,S67,S69,S70,S72,S77,S81,S82,S93,S94,S96		7	2	5	7	6	1	0	0	0	0	0	0
chrVIII	18218500	18221500	del	38	0	S1,S2,S4,S5,S7,S9,S10,S11,S16,S17,S18,S19,S29,S42,S45,S46,S50,S53,S55,S58,S59,S60,S61,S62,S63,S64,S67,S71,S73,S74,S78,S80,S82,S87,S88,S89,S90,S93		4	6	8	4	2	14	0	0	0	0	0	0
chrVIII	18332000	18340000	del	1	0	S71		0	1	0	0	0	0	0	0	0	0	0	0
chrVIII	18993500	19002000	dup	0	2		S29,S48	0	0	0	0	0	0	0	1	1	0	0	0
chrVIII	19298000	19303500	dup	0	2		S42,S89	0	0	0	0	0	0	0	0	1	1	0	0
chrVIII	19308000	19334500	dup	0	14		S4,S5,S9,S10,S15,S44,S49,S63,S64,S68,S71,S77,S88,S92	0	0	0	0	0	0	1	4	5	0	1	3
chrX	348000	363000	dup	0	1		S64	0	0	0	0	0	0	0	0	1	0	0	0
chrX	1369000	1380000	dup	0	1		S5	0	0	0	0	0	0	0	0	0	0	1	0
chrX	1590500	1598000	both	1	1	S61	S1	0	0	0	0	0	1	0	1	0	0	0	0
chrX	2493000	2501500	del	1	0	S26		1	0	0	0	0	0	0	0	0	0	0	0
chrX	2907000	2911000	del	1	0	S10		0	0	0	0	0	1	0	0	0	0	0	0
chrX	3333000	3340500	dup	0	2		S68,S81	0	0	0	0	0	0	2	0	0	0	0	0
chrX	3453000	3457500	del	1	0	S48		0	0	1	0	0	0	0	0	0	0	0	0
chrX	3769000	3802000	dup	0	2		S63,S89	0	0	0	0	0	0	0	0	2	0	0	0
chrX	4696500	4699000	both	1	2	S72	S5,S60	0	1	0	0	0	0	0	0	0	0	1	1
chrX	5189000	5195000	dup	0	2		S53,S75	0	0	0	0	0	0	1	1	0	0	0	0
chrX	5858000	5871000	del	1	0	S43		0	1	0	0	0	0	0	0	0	0	0	0
chrX	5894500	5897500	del	1	0	S25		1	0	0	0	0	0	0	0	0	0	0	0
chrX	6346500	6352000	del	1	0	S56		0	0	0	1	0	0	0	0	0	0	0	0
chrX	6364000	6374000	both	51	1	S1,S2,S3,S5,S7,S10,S11,S12,S15,S20,S21,S23,S24,S26,S28,S29,S30,S31,S33,S34,S35,S39,S41,S42,S43,S45,S46,S47,S48,S49,S50,S53,S55,S59,S61,S62,S63,S65,S71,S73,S75,S77,S80,S82,S86,S87,S88,S90,S91,S92,S94	S44	7	10	11	7	6	10	0	1	0	0	0	0
chrX	8281500	8290000	dup	0	2		S30,S40	0	0	0	0	0	0	1	1	0	0	0	0
chrX	8493000	8500000	dup	0	2		S64,S75	0	0	0	0	0	0	0	1	1	0	0	0
chrX	8844500	8851000	dup	0	7		S3,S4,S15,S29,S43,S71,S90	0	0	0	0	0	0	0	4	3	0	0	0
chrX	8881500	8892000	dup	0	1		S13	0	0	0	0	0	0	0	0	0	1	0	0
chrX	9237500	9240000	del	46	0	S3,S5,S6,S10,S11,S12,S13,S18,S21,S22,S23,S24,S26,S27,S29,S32,S33,S35,S37,S38,S40,S41,S46,S49,S50,S52,S53,S54,S56,S59,S62,S64,S65,S66,S70,S73,S75,S76,S78,S83,S84,S85,S87,S88,S93,S96		7	3	6	10	11	9	0	0	0	0	0	0
chrX	9579500	9591000	dup	0	1		S96	0	0	0	0	0	0	1	0	0	0	0	0
chrX	10284000	10288000	del	1	0	S3		0	0	1	0	0	0	0	0	0	0	0	0
chrX	11130500	11139500	del	1	0	S57		0	1	0	0	0	0	0	0	0	0	0	0
chrX	11272000	11299500	del	1	0	S44		0	1	0	0	0	0	0	0	0	0	0	0
chrX	11300000	11304500	both	1	1	S35	S72	0	0	0	0	1	0	0	1	0	0	0	0
chrX	12226500	12228000	del	64	0	S1,S2,S3,S4,S5,S7,S9,S11,S14,S15,S19,S20,S21,S23,S24,S25,S26,S27,S28,S29,S34,S36,S37,S38,S39,S40,S41,S42,S44,S45,S51,S52,S53,S54,S55,S57,S58,S61,S65,S66,S67,S68,S69,S70,S71,S72,S73,S78,S79,S80,S81,S82,S83,S84,S85,S86,S88,S89,S90,S91,S93,S94,S95,S96		15	10	8	13	13	5	0	0	0	0	0	0
chrX	12353000	12354500	del	20	0	S4,S13,S23,S27,S33,S36,S38,S39,S42,S47,S54,S57,S63,S67,S70,S76,S82,S85,S89,S96		6	2	5	4	3	0	0	0	0	0	0	0
chrX	13212500	13226000	dup	0	32		S6,S11,S12,S14,S16,S19,S20,S21,S25,S27,S33,S36,S37,S38,S44,S48,S51,S52,S57,S58,S64,S65,S66,S67,S68,S69,S77,S80,S85,S86,S91,S92	0	0	0	0	0	0	3	6	6	5	12	0
chrX	14137500	14144000	del	1	0	S25		1	0	0	0	0	0	0	0	0	0	0	0
chrX	14208500	14223500	dup	0	1		S40	0	0	0	0	0	0	1	0	0	0	0	0
chrX	14420500	14451500	dup	0	14		S4,S7,S12,S17,S20,S22,S56,S63,S65,S75,S82,S83,S85,S91	0	0	0	0	0	0	2	2	3	3	3	1
chrX	14639500	14661000	dup	0	3		S4,S43,S48	0	0	0	0	0	0	0	1	2	0	0	0
chrX	14884000	14885000	del	92	0	S1,S2,S3,S4,S5,S6,S7,S8,S9,S10,S11,S12,S13,S14,S15,S16,S17,S18,S19,S20,S21,S22,S23,S24,S25,S26,S27,S29,S30,S31,S32,S33,S34,S35,S36,S37,S38,S39,S40,S41,S42,S43,S44,S45,S46,S47,S48,S49,S50,S51,S52,S53,S54,S55,S56,S57,S58,S59,S60,S61,S62,S63,S64,S65,S66,S67,S68,S69,S70,S71,S73,S74,S75,S76,S77,S78,S79,S80,S81,S83,S84,S85,S86,S88,S89,S90,S91,S92,S93,S94,S95,S96		15	15	16	15	16	15	0	0	0	0	0	0
chrX	14977500	14989000	dup	0	34		S1,S5,S13,S14,S17,S18,S22,S24,S27,S28,S30,S31,S32,S36,S38,S39,S40,S42,S45,S52,S54,S59,S60,S62,S66,S68,S80,S82,S84,S86,S87,S93,S94,S96	0	0	0	0	0	0	7	2	0	8	8	9
chrX	15615000	15620000	dup	0	1		S10	0	0	0	0	0	0	0	0	0	0	0	1
chrXI	528500	529500	del	88	0	S1,S2,S3,S4,S5,S7,S8,S9,S10,S11,S12,S13,S14,S16,S17,S18,S19,S20,S21,S22,S23,S25,S26,S27,S28,S29,S30,S31,S32,S33,S34,S35,S36,S37,S38,S39,S40,S41,S42,S43,S44,S45,S46,S47,S48,S49,S50,S51,S52,S53,S54,S55,S56,S57,S58,S59,S60,S61,S62,S63,S64,S65,S66,S67,S68,S70,S72,S73,S74,S75,S76,S77,S78,S80,S81,S82,S83,S84,S85,S86,S89,S90,S91,S92,S93,S94,S95,S96		15	14	16	15	14	14	0	0	0	0	0	0
chrXI	535500	537500	both	12	1	S33,S37,S46,S50,S62,S64,S73,S76,S82,S83,S91,S94	S61	1	2	3	2	1	3	0	0	0	0	0	1
chrXI	1058000	1079500	dup	0	1		S76	0	0	0	0	0	0	0	1	0	0	0	0
chrXI	1494500	1497500	del	34	0	S8,S10,S17,S18,S26,S27,S31,S35,S36,S40,S41,S42,S45,S46,S47,S48,S54,S58,S61,S63,S67,S68,S70,S72,S73,S75,S76,S77,S79,S86,S90,S92,S93,S96		7	5	5	5	4	8	0	0	0	0	0	0
chrXI	2022000	2027000	del	1	0	S5		0	0	0	0	1	0	0	0	0	0	0	0
chrXI	2204500	2205500	both	50	44	S1,S2,S3,S4,S5,S6,S13,S14,S15,S16,S17,S18,S19,S20,S21,S22,S25,S26,S27,S28,S29,S30,S31,S32,S33,S34,S35,S36,S39,S40,S41,S42,S43,S44,S51,S53,S54,S55,S56,S67,S68,S73,S74,S79,S80,S86,S87,S88,S89,S90	S7,S8,S9,S10,S11,S12,S37,S38,S45,S46,S47,S48,S49,S50,S52,S57,S58,S59,S60,S61,S62,S63,S64,S65,S66,S69,S70,S71,S72,S75,S76,S77,S78,S81,S82,S83,S84,S85,S91,S92,S93,S94,S95,S96	8	8	8	8	10	8	6	8	8	8	6	8
chrXI	2636000	2663500	dup	0	1		S24	0	0	0	0	0	0	1	0	0	0	0	0
chrXI	3405000	3412000	dup	0	1		S85	0	0	0	0	0	0	0	0	0	0	1	0
chrXI	3744500	3750500	dup	0	2		S11,S86	0	0	0	0	0	0	0	0	0	1	1	0
chrXI	4309500	4552500	del	93	0	S1,S2,S3,S4,S5,S6,S7,S8,S9,S10,S11,S12,S13,S14,S15,S17,S18,S19,S20,S21,S22,S23,S24,S25,S27,S28,S29,S30,S31,S32,S33,S34,S35,S36,S37,S38,S39,S40,S41,S42,S43,S44,S45,S46,S47,S48,S49,S50,S51,S52,S53,S54,S55,S56,S57,S58,S59,S60,S61,S62,S63,S64,S65,S66,S67,S68,S69,S70,S71,S72,S73,S74,S75,S76,S77,S78,S79,S80,S81,S82,S83,S84,S85,S86,S87,S88,S89,S90,S92,S93,S94,S95,S96		15	14	16	16	16	16	0	0	0	0	0	0
chrXI	4564500	4582000	both	66	2	S1,S2,S4,S5,S7,S8,S9,S10,S11,S12,S13,S16,S17,S18,S19,S20,S21,S23,S25,S26,S27,S28,S30,S31,S32,S33,S34,S35,S36,S37,S39,S40,S41,S42,S43,S45,S47,S48,S49,S50,S52,S53,S54,S57,S59,S60,S62,S64,S66,S68,S69,S70,S71,S73,S79,S80,S81,S83,S84,S85,S86,S89,S90,S91,S93,S94	S76,S78	11	8	12	13	11	11	0	1	1	0	0	0
chrXI	4573000	4579000	both	46	22	S1,S2,S9,S10,S11,S12,S16,S17,S18,S19,S20,S21,S23,S26,S30,S31,S32,S33,S34,S35,S37,S40,S42,S45,S47,S48,S49,S50,S53,S57,S59,S64,S66,S68,S69,S71,S73,S79,S80,S81,S85,S86,S89,S90,S91,S94	S6,S14,S15,S22,S24,S29,S46,S51,S55,S56,S58,S63,S67,S74,S75,S76,S77,S78,S87,S88,S92,S96	6	7	11	5	8	9	3	6	3	3	3	4
chrXI	5958000	5960500	both	1	1	S33	S28	0	0	1	0	0	0	0	0	0	1	0	0
chrXI	5992000	5997000	dup	0	3		S12,S26,S80	0	0	0	0	0	0	1	0	0	1	1	0
chrXI	6111500	6124000	dup	0	1		S87	0	0	0	0	0	0	0	0	0	0	0	1
chrXI	6159500	6167500	dup	0	1		S4	0	0	0	0	0	0	0	0	1	0	0	0
chrXI	6423500	6434500	dup	0	2		S71,S74	0	0	0	0	0	0	0	1	0	0	0	1
chrXI	7339500	7349000	del	1	0	S22		0	0	0	0	1	0	0	0	0	0	0	0
chrXI	8637000	8642500	dup	0	1		S54	0	0	0	0	0	0	1	0	0	0	0	0
chrXI	8891500	8902500	dup	0	1		S18	0	0	0	0	0	0	0	0	0	0	0	1
chrXI	9661500	9665500	both	59	2	S1,S3,S5,S6,S7,S10,S11,S14,S15,S16,S18,S20,S21,S22,S24,S27,S29,S30,S31,S33,S34,S35,S36,S38,S39,S40,S41,S42,S43,S44,S46,S47,S51,S52,S53,S54,S55,S56,S59,S62,S65,S66,S67,S68,S72,S73,S74,S76,S78,S80,S82,S85,S86,S87,S89,S91,S93,S94,S96	S12,S84	10	10	7	9	14	9	0	0	0	2	0	0
chrXI	10242000	10275500	del	1	0	S20		0	0	1	0	0	0	0	0	0	0	0	0
chrXI	10443500	10451500	dup	0	1		S16	0	0	0	0	0	0	0	1	0	0	0	0
chrXI	10465500	10468500	del	1	0	S40		1	0	0	0	0	0	0	0	0	0	0	0
chrXI	10697000	10705500	dup	0	9		S1,S18,S30,S41,S45,S58,S59,S60,S90	0	0	0	0	0	0	0	3	1	1	0	4
chrXI	10725500	10733500	dup	0	1		S80	0	0	0	0	0	0	0	0	0	0	1	0
chrXI	11535000	11569000	del	1	0	S15		0	1	0	0	0	0	0	0	0	0	0	0
chrXI	11542500	11555500	both	1	82	S15	S2,S4,S5,S6,S7,S8,S9,S10,S11,S12,S13,S14,S17,S18,S19,S20,S21,S22,S23,S24,S25,S26,S27,S28,S29,S31,S32,S33,S35,S37,S38,S39,S40,S41,S42,S43,S44,S45,S47,S48,S50,S51,S52,S53,S54,S55,S56,S57,S59,S60,S61,S62,S63,S64,S65,S66,S67,S68,S69,S70,S72,S73,S74,S76,S77,S78,S79,S80,S81,S82,S83,S85,S86,S87,S88,S89,S90,S91,S93,S94,S95,S96	0	1	0	0	0	0	16	8	13	15	15	15
chrXI	12005500	12006500	del	19	0	S4,S9,S10,S16,S24,S25,S26,S29,S33,S36,S41,S44,S53,S65,S68,S74,S82,S88,S96		7	3	2	1	2	4	0	0	0	0	0	0
chrXI	12568000	12575500	dup	0	1		S86	0	0	0	0	0	0	0	0	0	0	1	0
chrXI	13052000	13059000	dup	0	1		S4	0	0	0	0	0	0	0	0	1	0	0	0
chrXI	13463000	13470500	dup	0	1		S88	0	0	0	0	0	0	0	0	0	0	0	1
chrXI	13480500	13487500	dup	0	7		S3,S19,S20,S28,S30,S61,S66	0	0	0	0	0	0	0	1	3	1	1	1
chrXI	14128000	14135500	dup	0	1		S87	0	0	0	0	0	0	0	0	0	0	0	1
chrXI	14209500	14218000	del	1	0	S79		0	0	0	0	1	0	0	0	0	0	0	0
chrXI	14579500	14585000	del	1	0	S78		0	0	1	0	0	0	0	0	0	0	0	0
chrXI	14630500	14638500	dup	0	2		S7,S39	0	0	0	0	0	0	2	0	0	0	0	0
chrXII	775000	778000	del	1	0	S71		0	1	0	0	0	0	0	0	0	0	0	0
chrXII	885500	896500	dup	0	2		S1,S70	0	0	0	0	0	0	0	1	0	1	0	0
chrXII	969000	986500	dup	0	4		S16,S18,S45,S74	0	0	0	0	0	0	0	1	0	0	0	3
chrXII	1393000	1410000	dup	0	1		S83	0	0	0	0	0	0	0	0	0	1	0	0
chrXII	1517000	1537500	dup	0	1		S68	0	0	0	0	0	0	1	0	0	0	0	0
chrXII	2361000	2369500	dup	0	1		S87	0	0	0	0	0	0	0	0	0	0	0	1
chrXII	2414000	2422500	del	1	0	S64		0	0	1	0	0	0	0	0	0	0	0	0
chrXII	2539000	2542500	del	15	0	S10,S15,S27,S29,S35,S36,S43,S56,S66,S77,S78,S83,S90,S91,S94		0	4	3	4	3	1	0	0	0	0	0	0
chrXII	3195000	3196500	del	6	0	S3,S19,S42,S62,S71,S95		1	1	2	1	0	1	0	0	0	0	0	0
chrXII	3527500	3538500	del	1	0	S36		0	0	0	0	1	0	0	0	0	0	0	0
chrXII	4000500	4008000	both	15	1	S1,S4,S6,S13,S15,S24,S30,S31,S34,S52,S56,S57,S68,S70,S89	S72	2	4	3	3	2	1	0	1	0	0	0	0
chrXII	4399000	4403500	del	22	0	S2,S8,S9,S12,S13,S15,S25,S26,S28,S29,S30,S44,S45,S46,S49,S59,S64,S69,S72,S75,S87,S88		3	7	2	4	0	6	0	0	0	0	0	0
chrXII	4426500	4433500	dup	0	1		S85	0	0	0	0	0	0	0	0	0	0	1	0
chrXII	4652000	4655500	del	3	0	S20,S48,S75		0	1	2	0	0	0	0	0	0	0	0	0
chrXII	5702500	5711000	dup	0	1		S55	0	0	0	0	0	0	0	0	0	1	0	0
chrXII	5943500	5950000	dup	0	1		S22	0	0	0	0	0	0	0	0	0	0	1	0
chrXII	7342500	7346500	del	1	0	S57		0	1	0	0	0	0	0	0	0	0	0	0
chrXII	7865000	7876000	dup	0	32		S2,S3,S4,S5,S11,S15,S17,S20,S21,S22,S28,S32,S33,S34,S42,S47,S49,S53,S55,S63,S65,S71,S72,S73,S75,S76,S78,S79,S82,S89,S90,S91	0	0	0	0	0	0	2	7	11	4	5	3
chrXII	8008500	8021000	dup	0	1		S54	0	0	0	0	0	0	1	0	0	0	0	0
chrXII	8025500	8032000	dup	0	2		S52,S93	0	0	0	0	0	0	0	0	0	1	1	0
chrXII	8432000	8436000	del	1	0	S19		0	0	1	0	0	0	0	0	0	0	0	0
chrXII	9951000	9957000	dup	0	1		S96	0	0	0	0	0	0	1	0	0	0	0	0
chrXII	10286000	10300500	dup	0	1		S89	0	0	0	0	0	0	0	0	1	0	0	0
chrXII	12212500	12221500	dup	0	2		S22,S23	0	0	0	0	0	0	1	0	0	0	1	0
chrXII	12288000	12289000	del	26	0	S1,S3,S21,S25,S29,S30,S34,S38,S39,S41,S46,S48,S49,S50,S60,S68,S73,S75,S76,S79,S83,S84,S87,S91,S94,S96		4	6	5	4	3	4	0	0	0	0	0	0
chrXII	13464500	13468500	del	1	0	S89		0	0	1	0	0	0	0	0	0	0	0	0
chrXII	13543000	13554500	dup	0	1		S36	0	0	0	0	0	0	0	0	0	0	1	0
chrXII	14316000	14318500	del	2	0	S57,S93		0	1	0	1	0	0	0	0	0	0	0	0
chrXII	14351500	14352500	both	90	2	S1,S2,S3,S4,S5,S6,S7,S8,S9,S10,S11,S12,S13,S14,S15,S16,S17,S18,S19,S20,S21,S22,S23,S24,S25,S26,S27,S28,S29,S30,S31,S33,S35,S36,S37,S38,S39,S40,S41,S43,S44,S45,S46,S47,S48,S49,S50,S51,S52,S53,S54,S55,S56,S57,S58,S59,S60,S61,S62,S63,S64,S65,S66,S67,S68,S69,S70,S71,S72,S73,S74,S75,S76,S77,S78,S79,S80,S81,S82,S83,S84,S86,S87,S88,S89,S90,S92,S93,S95,S96	S32,S85	16	15	15	14	15	15	0	0	0	0	1	1
chrXII	14456500	14468000	dup	0	1		S89	0	0	0	0	0	0	0	0	1	0	0	0
chrXII	15191500	15199000	dup	0	1		S70	0	0	0	0	0	0	0	0	0	1	0	0
chrXII	15465500	15478000	dup	0	1		S88	0	0	0	0	0	0	0	0	0	0	0	1
chrXII	15617500	15625000	dup	0	1		S96	0	0	0	0	0	0	1	0	0	0	0	0
chrXII	15683500	15692000	dup	0	1		S49	0	0	0	0	0	0	0	0	1	0	0	0
chrXII	16585000	16589500	del	2	0	S25,S85		1	0	0	0	1	0	0	0	0	0	0	0
chrXII	16890500	16892500	del	28	0	S2,S4,S6,S8,S15,S16,S19,S22,S26,S29,S36,S39,S41,S42,S48,S52,S57,S58,S60,S62,S64,S68,S73,S75,S87,S88,S92,S96		5	8	4	2	4	5	0	0	0	0	0	0
chrXII	17361000	17365000	del	1	0	S52		0	0	0	0	1	0	0	0	0	0	0	0
chrXII	17431500	17436000	del	1	0	S89		0	0	1	0	0	0	0	0	0	0	0	0
chrXII	18338500	18343000	del	8	0	S14,S34,S42,S48,S57,S66,S81,S90		1	1	3	2	1	0	0	0	0	0	0	0
chrXIII	56500	69500	dup	0	1		S36	0	0	0	0	0	0	0	0	0	0	1	0
chrXIII	357500	358500	del	95	0	S1,S2,S3,S4,S5,S6,S7,S8,S9,S10,S11,S12,S13,S14,S15,S16,S17,S18,S19,S20,S21,S22,S23,S24,S25,S26,S27,S28,S29,S30,S31,S32,S33,S34,S35,S36,S37,S38,S39,S40,S41,S42,S43,S44,S45,S46,S47,S48,S49,S50,S51,S52,S53,S54,S56,S57,S58,S59,S60,S61,S62,S63,S64,S65,S66,S67,S68,S69,S70,S71,S72,S73,S74,S75,S76,S77,S78,S79,S80,S81,S82,S83,S84,S85,S86,S87,S88,S89,S90,S91,S92,S93,S94,S95,S96		16	16	16	15	16	16	0	0	0	0	0	0
chrXIII	1252000	1257500	del	1	0	S69		0	0	0	1	0	0	0	0	0	0	0	0
chrXIII	1479000	1489500	both	1	1	S56	S59	0	0	0	1	0	0	0	0	0	0	0	1
chrXIII	1529500	1540500	dup	0	1		S3	0	0	0	0	0	0	0	0	1	0	0	0
chrXIII	3184500	3206000	dup	0	1		S82	0	0	0	0	0	0	1	0	0	0	0	0
chrXIII	3211500	3262000	dup	0	23		S2,S8,S11,S13,S14,S18,S25,S28,S42,S44,S46,S48,S52,S56,S59,S60,S70,S76,S79,S80,S82,S83,S95	0	0	0	0	0	0	4	3	1	8	3	4
chrXIII	3288000	3292500	both	69	1	S1,S3,S4,S5,S6,S7,S9,S10,S12,S14,S15,S16,S17,S19,S20,S21,S22,S24,S26,S27,S28,S30,S31,S32,S33,S34,S36,S37,S38,S39,S41,S43,S45,S47,S49,S50,S51,S52,S53,S54,S55,S56,S57,S58,S59,S60,S61,S62,S63,S64,S67,S68,S70,S71,S73,S75,S77,S78,S80,S81,S82,S85,S87,S88,S89,S90,S92,S93,S96	S95	11	10	15	9	11	13	1	0	0	0	0	0
chrXIII	3292500	3332500	dup	0	1		S82	0	0	0	0	0	0	1	0	0	0	0	0
chrXIII	3455500	3457000	del	50	0	S1,S2,S3,S4,S5,S6,S13,S14,S15,S16,S17,S18,S19,S20,S21,S22,S25,S26,S27,S28,S29,S30,S31,S32,S33,S34,S35,S36,S39,S40,S41,S42,S43,S44,S51,S53,S54,S55,S56,S67,S68,S73,S74,S79,S80,S86,S87,S88,S89,S90		8	8	8	8	10	8	0	0	0	0	0	0
chrXIII	3760000	3763000	del	1	0	S61		0	0	0	0	0	1	0	0	0	0	0	0
chrXIII	4576000	4590000	del	1	0	S59		0	0	0	0	0	1	0	0	0	0	0	0
chrXIII	4587000	4597000	dup	0	3		S10,S26,S65	0	0	0	0	0	0	1	0	0	0	1	1
chrXIII	4612000	4614500	del	1	0	S78		0	0	1	0	0	0	0	0	0	0	0	0
chrXIII	5042000	5048000	dup	0	1		S46	0	0	0	0	0	0	0	0	0	0	0	1
chrXIII	5075500	5098000	dup	0	1		S32	0	0	0	0	0	0	0	0	0	0	0	1
chrXIII	5231000	5240000	dup	0	1		S59	0	0	0	0	0	0	0	0	0	0	0	1
chrXIII	5557000	5573000	dup	0	1		S59	0	0	0	0	0	0	0	0	0	0	0	1
chrXIII	6634000	6637000	del	1	0	S15		0	1	0	0	0	0	0	0	0	0	0	0
chrXIII	6904500	6911000	dup	0	1		S76	0	0	0	0	0	0	0	1	0	0	0	0
chrXIII	8402500	8409000	dup	0	1		S12	0	0	0	0	0	0	0	0	0	1	0	0
chrXIII	8704500	8722000	dup	0	1		S85	0	0	0	0	0	0	0	0	0	0	1	0
chrXIII	9655500	9663000	dup	0	1		S39	0	0	0	0	0	0	1	0	0	0	0	0
chrXIII	9938500	9966500	dup	0	7		S19,S44,S46,S48,S57,S78,S90	0	0	0	0	0	0	0	2	4	0	0	1
chrXIII	11362000	11367000	del	5	0	S7,S41,S65,S86,S95		2	0	0	1	2	0	0	0	0	0	0	0
chrXIII	11561500	11566500	dup	0	1		S93	0	0	0	0	0	0	0	0	0	1	0	0
chrXIII	12415000	12424000	dup	0	1		S48	0	0	0	0	0	0	0	0	1	0	0	0
chrXIII	13123000	13132500	dup	0	1		S6	0	0	0	0	0	0	0	0	0	0	1	0
chrXIII	13138500	13154500	dup	0	8		S1,S4,S15,S16,S64,S71,S89,S92	0	0	0	0	0	0	0	5	3	0	0	0
chrXIII	13335000	13351500	dup	0	1		S45	0	0	0	0	0	0	0	0	0	0	0	1
chrXIII	14367500	14373500	dup	0	1		S27	0	0	0	0	0	0	0	0	0	1	0	0
chrXIII	15878000	15882000	both	1	1	S87	S34	0	0	0	0	0	1	0	0	1	0	0	0
chrXIII	16123000	16136500	dup	0	1		S36	0	0	0	0	0	0	0	0	0	0	1	0
chrXIII	16436000	16442500	dup	0	1		S68	0	0	0	0	0	0	1	0	0	0	0	0
chrXIII	16768000	16786500	dup	0	1		S75	0	0	0	0	0	0	0	1	0	0	0	0
chrXIII	16774500	16781000	both	2	3	S13,S76	S59,S75,S82	0	1	0	1	0	0	1	1	0	0	0	1
chrXIII	17320500	17329000	both	2	1	S6,S8	S17	1	0	0	0	1	0	0	0	0	0	0	1
chrXIII	17435500	17442500	dup	0	40		S1,S3,S6,S8,S9,S11,S15,S16,S19,S22,S24,S27,S30,S34,S37,S38,S41,S43,S47,S48,S50,S52,S55,S56,S57,S58,S64,S67,S68,S69,S70,S71,S75,S76,S80,S85,S86,S90,S91,S93	0	0	0	0	0	0	4	11	8	8	8	1
chrXIII	17454000	17458000	del	1	0	S51		0	0	0	0	1	0	0	0	0	0	0	0
chrXIII	17598500	17610000	dup	0	1		S72	0	0	0	0	0	0	0	1	0	0	0	0
chrXIII	18079500	18085500	dup	0	1		S24	0	0	0	0	0	0	1	0	0	0	0	0
chrXIII	18705500	18715000	both	2	12	S6,S70	S20,S31,S32,S35,S37,S40,S44,S60,S66,S75,S78,S95	0	0	0	1	1	0	2	2	2	0	3	3
chrXIII	18737000	18746000	dup	0	40		S1,S2,S3,S4,S10,S16,S17,S19,S20,S21,S22,S25,S29,S30,S32,S33,S34,S41,S43,S44,S47,S48,S49,S50,S58,S59,S60,S63,S64,S65,S70,S71,S75,S77,S78,S87,S89,S90,S91,S92	0	0	0	0	0	0	1	12	16	2	3	6
chrXIII	19760000	19765500	dup	0	67		S2,S4,S5,S6,S7,S8,S10,S11,S12,S13,S14,S16,S17,S18,S21,S22,S23,S26,S28,S29,S30,S31,S32,S33,S34,S35,S37,S38,S40,S42,S43,S44,S45,S46,S51,S52,S54,S55,S56,S57,S59,S60,S61,S63,S64,S65,S66,S67,S68,S69,S70,S72,S74,S79,S80,S81,S82,S84,S85,S86,S88,S89,S91,S92,S94,S95,S96	0	0	0	0	0	0	12	10	6	12	15	12
chrXIII	19951500	19957000	dup	0	1		S41	0	0	0	0	0	0	0	0	0	1	0	0
chrXIV	169500	180000	dup	0	3		S14,S21,S53	0	0	0	0	0	0	1	0	0	1	1	0
chrXIV	388000	397000	dup	0	2		S78,S90	0	0	0	0	0	0	0	0	2	0	0	0
chrXIV	515500	519000	del	95	0	S1,S2,S3,S4,S5,S6,S7,S8,S9,S10,S11,S12,S13,S14,S15,S16,S17,S18,S19,S20,S21,S22,S23,S24,S25,S26,S27,S28,S29,S30,S31,S32,S33,S34,S35,S36,S37,S38,S39,S40,S41,S42,S43,S44,S45,S46,S47,S48,S49,S50,S51,S52,S53,S54,S55,S56,S57,S58,S59,S60,S61,S62,S63,S64,S65,S66,S67,S68,S69,S70,S71,S72,S73,S74,S75,S76,S77,S78,S79,S80,S81,S82,S83,S84,S85,S86,S87,S88,S89,S90,S91,S93,S94,S95,S96		16	15	16	16	16	16	0	0	0	0	0	0
chrXIV	1761000	1771500	dup	0	1		S84	0	0	0	0	0	0	0	0	0	1	0	0
chrXIV	1910000	1911500	del	1	0	S5		0	0	0	0	1	0	0	0	0	0	0	0
chrXIV	2606000	2619500	dup	0	1		S33	0	0	0	0	0	0	0	0	1	0	0	0
chrXIV	3567000	3576500	dup	0	1		S85	0	0	0	0	0	0	0	0	0	0	1	0
chrXIV	3616500	3626000	dup	0	1		S40	0	0	0	0	0	0	1	0	0	0	0	0
chrXIV	3987000	3999500	dup	0	1		S23	0	0	0	0	0	0	1	0	0	0	0	0
chrXIV	6532000	6536000	del	1	0	S49		0	0	1	0	0	0	0	0	0	0	0	0
chrXIV	7114000	7124500	del	1	0	S67		1	0	0	0	0	0	0	0	0	0	0	0
chrXIV	7120500	7130500	both	1	1	S67	S21	1	0	0	0	0	0	0	0	0	0	1	0
chrXIV	7727500	7733500	del	1	0	S2		0	1	0	0	0	0	0	0	0	0	0	0
chrXIV	9345500	9348000	del	1	0	S78		0	0	1	0	0	0	0	0	0	0	0	0
chrXIV	9507000	9508000	del	10	0	S4,S17,S23,S40,S48,S53,S58,S59,S78,S92		3	2	3	0	0	2	0	0	0	0	0	0
chrXIV	9563500	9564500	del	27	0	S1,S10,S13,S14,S16,S17,S18,S31,S33,S36,S38,S39,S42,S46,S48,S49,S51,S59,S65,S66,S67,S74,S78,S85,S88,S91,S94		2	3	4	4	6	8	0	0	0	0	0	0
chrXIV	10181500	10197500	dup	0	1		S28	0	0	0	0	0	0	0	0	0	1	0	0
chrXIV	10553500	10557500	del	1	0	S10		0	0	0	0	0	1	0	0	0	0	0	0
chrXIV	10599000	10606000	dup	0	2		S13,S40	0	0	0	0	0	0	1	0	0	1	0	0
chrXIV	10694000	10702000	dup	0	1		S2	0	0	0	0	0	0	0	1	0	0	0	0
chrXIV	10798500	10820500	dup	0	1		S93	0	0	0	0	0	0	0	0	0	1	0	0
chrXIV	11259500	11282500	dup	0	10		S3,S10,S22,S28,S33,S34,S45,S57,S77,S88	0	0	0	0	0	0	0	1	4	1	1	3
chrXIV	11289000	11299000	dup	0	1		S43	0	0	0	0	0	0	0	1	0	0	0	0
chrXIV	11516000	11525000	dup	0	8		S1,S19,S29,S34,S43,S50,S76,S92	0	0	0	0	0	0	0	5	3	0	0	0
chrXIV	12659000	12660000	del	87	0	S1,S2,S3,S4,S5,S6,S7,S8,S9,S10,S12,S13,S14,S15,S16,S17,S18,S19,S20,S21,S22,S24,S25,S26,S27,S28,S29,S30,S31,S33,S34,S35,S36,S37,S38,S39,S40,S41,S42,S44,S45,S46,S47,S48,S49,S50,S51,S52,S53,S55,S56,S58,S59,S60,S61,S62,S63,S64,S65,S66,S67,S68,S69,S70,S71,S72,S73,S75,S76,S77,S78,S79,S80,S81,S82,S83,S84,S85,S86,S87,S88,S89,S90,S91,S92,S93,S94		12	14	16	15	16	14	0	0	0	0	0	0
chrXIV	13034000	13047000	del	1	0	S87		0	0	0	0	0	1	0	0	0	0	0	0
chrXIV	13667000	13673500	del	1	0	S71		0	1	0	0	0	0	0	0	0	0	0	0
chrXIV	14554500	14558000	del	1	0	S13		0	0	0	1	0	0	0	0	0	0	0	0
chrXIV	14595500	14603000	dup	0	1		S66	0	0	0	0	0	0	0	0	0	0	1	0
chrXIV	14685000	14695500	dup	0	1		S76	0	0	0	0	0	0	0	1	0	0	0	0
chrXIV	15006000	15012500	dup	0	2		S68,S86	0	0	0	0	0	0	1	0	0	0	1	0
chrXIV	15058500	15062000	del	30	0	S2,S3,S10,S14,S18,S24,S26,S34,S35,S36,S37,S42,S43,S44,S46,S47,S49,S52,S64,S65,S67,S74,S75,S76,S77,S78,S82,S85,S88,S94		4	5	7	3	6	5	0	0	0	0	0	0
chrXIV	15063000	15064000	del	42	0	S5,S6,S7,S8,S11,S12,S14,S15,S22,S23,S24,S25,S28,S30,S31,S34,S40,S44,S45,S48,S51,S54,S55,S56,S57,S58,S63,S64,S65,S66,S68,S70,S71,S72,S73,S79,S83,S86,S89,S91,S93,S96		9	8	5	9	8	3	0	0	0	0	0	0
chrXIV	15095000	15105000	dup	0	1		S58	0	0	0	0	0	0	0	1	0	0	0	0
chrXIV	15154000	15166500	dup	0	1		S87	0	0	0	0	0	0	0	0	0	0	0	1
chrXIV	15186000	15188000	del	87	0	S1,S2,S3,S4,S5,S7,S8,S9,S10,S11,S12,S13,S14,S15,S16,S18,S20,S21,S22,S23,S24,S25,S26,S27,S28,S29,S30,S31,S32,S33,S36,S37,S38,S39,S40,S41,S42,S43,S44,S45,S46,S47,S49,S50,S51,S52,S53,S54,S55,S56,S57,S58,S59,S61,S62,S63,S64,S66,S67,S68,S69,S70,S71,S72,S73,S74,S75,S76,S77,S78,S79,S80,S81,S82,S83,S84,S85,S86,S87,S88,S89,S90,S91,S92,S93,S95,S96		16	16	13	15	13	14	0	0	0	0	0	0
chrXIX	421000	460500	dup	0	6		S28,S32,S73,S74,S75,S84	0	0	0	0	0	0	0	1	0	2	0	3
chrXIX	443500	457500	dup	0	31		S1,S5,S13,S16,S17,S20,S23,S28,S32,S37,S38,S42,S44,S48,S50,S54,S55,S57,S62,S69,S71,S73,S74,S75,S79,S84,S85,S89,S92,S94,S95	0	0	0	0	0	0	3	7	4	7	5	5
chrXIX	678000	679500	del	85	0	S1,S2,S3,S4,S5,S6,S7,S8,S9,S10,S11,S12,S13,S14,S15,S16,S17,S19,S20,S21,S22,S23,S24,S25,S26,S27,S28,S29,S31,S32,S34,S35,S36,S37,S38,S39,S41,S42,S44,S46,S47,S49,S50,S51,S52,S53,S54,S55,S56,S58,S59,S60,S62,S63,S64,S65,S67,S68,S69,S70,S71,S72,S73,S74,S75,S76,S77,S78,S79,S80,S81,S83,S84,S85,S86,S87,S88,S89,S90,S91,S92,S93,S94,S95,S96		14	13	14	16	15	13	0	0	0	0	0	0
chrXIX	897500	905000	dup	0	1		S80	0	0	0	0	0	0	0	0	0	0	1	0
chrXIX	1660500	1662500	del	2	0	S12,S25		1	0	0	1	0	0	0	0	0	0	0	0
chrXIX	2457500	2547500	dup	0	1		S74	0	0	0	0	0	0	0	0	0	0	0	1
chrXIX	3392000	3418500	del	46	0	S7,S8,S9,S10,S11,S12,S23,S24,S37,S38,S45,S46,S47,S48,S49,S50,S52,S57,S58,S59,S60,S61,S62,S63,S64,S65,S66,S69,S70,S71,S72,S75,S76,S77,S78,S81,S82,S83,S84,S85,S91,S92,S93,S94,S95,S96		8	8	8	8	6	8	0	0	0	0	0	0
chrXIX	3410500	3418500	both	46	1	S7,S8,S9,S10,S11,S12,S23,S24,S37,S38,S45,S46,S47,S48,S49,S50,S52,S57,S58,S59,S60,S61,S62,S63,S64,S65,S66,S69,S70,S71,S72,S75,S76,S77,S78,S81,S82,S83,S84,S85,S91,S92,S93,S94,S95,S96	S53	8	8	8	8	6	8	1	0	0	0	0	0
chrXIX	3431000	3433000	del	21	0	S5,S8,S13,S16,S26,S27,S28,S37,S38,S39,S40,S43,S52,S56,S67,S72,S75,S76,S82,S86,S90		6	5	1	4	5	0	0	0	0	0	0	0
chrXIX	3452000	3458000	dup	0	3		S44,S89,S90	0	0	0	0	0	0	0	1	2	0	0	0
chrXIX	3750000	3773000	del	46	0	S7,S8,S9,S10,S11,S12,S23,S24,S37,S38,S45,S46,S47,S48,S49,S50,S52,S57,S58,S59,S60,S61,S62,S63,S64,S65,S66,S69,S70,S71,S72,S75,S76,S77,S78,S81,S82,S83,S84,S85,S91,S92,S93,S94,S95,S96		8	8	8	8	6	8	0	0	0	0	0	0
chrXIX	5684000	5692000	both	46	1	S7,S8,S9,S10,S11,S12,S23,S24,S37,S38,S45,S46,S47,S48,S49,S50,S52,S57,S58,S59,S60,S61,S62,S63,S64,S65,S66,S69,S70,S71,S72,S75,S76,S77,S78,S81,S82,S83,S84,S85,S91,S92,S93,S94,S95,S96	S16	8	8	8	8	6	8	0	1	0	0	0	0
chrXIX	6354000	6381500	both	46	1	S7,S8,S9,S10,S11,S12,S23,S24,S37,S38,S45,S46,S47,S48,S49,S50,S52,S57,S58,S59,S60,S61,S62,S63,S64,S65,S66,S69,S70,S71,S72,S75,S76,S77,S78,S81,S82,S83,S84,S85,S91,S92,S93,S94,S95,S96	S18	8	8	8	8	6	8	0	0	0	0	0	1
chrXIX	7700000	7755000	del	46	0	S7,S8,S9,S10,S11,S12,S23,S24,S37,S38,S45,S46,S47,S48,S49,S50,S52,S57,S58,S59,S60,S61,S62,S63,S64,S65,S66,S69,S70,S71,S72,S75,S76,S77,S78,S81,S82,S83,S84,S85,S91,S92,S93,S94,S95,S96		8	8	8	8	6	8	0	0	0	0	0	0
chrXIX	8627000	8637500	both	46	1	S7,S8,S9,S10,S11,S12,S23,S24,S37,S38,S45,S46,S47,S48,S49,S50,S52,S57,S58,S59,S60,S61,S62,S63,S64,S65,S66,S69,S70,S71,S72,S75,S76,S77,S78,S81,S82,S83,S84,S85,S91,S92,S93,S94,S95,S96	S16	8	8	8	8	6	8	0	1	0	0	0	0
chrXIX	8953500	8984500	del	46	0	S7,S8,S9,S10,S11,S12,S23,S24,S37,S38,S45,S46,S47,S48,S49,S50,S52,S57,S58,S59,S60,S61,S62,S63,S64,S65,S66,S69,S70,S71,S72,S75,S76,S77,S78,S81,S82,S83,S84,S85,S91,S92,S93,S94,S95,S96		8	8	8	8	6	8	0	0	0	0	0	0
chrXIX	9004500	9065000	del	46	0	S7,S8,S9,S10,S11,S12,S23,S24,S37,S38,S45,S46,S47,S48,S49,S50,S52,S57,S58,S59,S60,S61,S62,S63,S64,S65,S66,S69,S70,S71,S72,S75,S76,S77,S78,S81,S82,S83,S84,S85,S91,S92,S93,S94,S95,S96		8	8	8	8	6	8	0	0	0	0	0	0
chrXIX	9362000	9479500	del	46	0	S7,S8,S9,S10,S11,S12,S23,S24,S37,S38,S45,S46,S47,S48,S49,S50,S52,S57,S58,S59,S60,S61,S62,S63,S64,S65,S66,S69,S70,S71,S72,S75,S76,S77,S78,S81,S82,S83,S84,S85,S91,S92,S93,S94,S95,S96		8	8	8	8	6	8	0	0	0	0	0	0
chrXIX	9751500	9764500	both	46	1	S7,S8,S9,S10,S11,S12,S23,S24,S37,S38,S45,S46,S47,S48,S49,S50,S52,S57,S58,S59,S60,S61,S62,S63,S64,S65,S66,S69,S70,S71,S72,S75,S76,S77,S78,S81,S82,S83,S84,S85,S91,S92,S93,S94,S95,S96	S13	8	8	8	8	6	8	0	0	0	1	0	0
chrXIX	11924500	11930000	dup	0	1		S2	0	0	0	0	0	0	0	1	0	0	0	0
chrXIX	11928000	11944000	del	46	0	S7,S8,S9,S10,S11,S12,S23,S24,S37,S38,S45,S46,S47,S48,S49,S50,S52,S57,S58,S59,S60,S61,S62,S63,S64,S65,S66,S69,S70,S71,S72,S75,S76,S77,S78,S81,S82,S83,S84,S85,S91,S92,S93,S94,S95,S96		8	8	8	8	6	8	0	0	0	0	0	0
chrXIX	12612500	12686000	del	46	0	S7,S8,S9,S10,S11,S12,S23,S24,S37,S38,S45,S46,S47,S48,S49,S50,S52,S57,S58,S59,S60,S61,S62,S63,S64,S65,S66,S69,S70,S71,S72,S75,S76,S77,S78,S81,S82,S83,S84,S85,S91,S92,S93,S94,S95,S96		8	8	8	8	6	8	0	0	0	0	0	0
chrXIX	13269500	13284500	del	46	0	S7,S8,S9,S10,S11,S12,S23,S24,S37,S38,S45,S46,S47,S48,S49,S50,S52,S57,S58,S59,S60,S61,S62,S63,S64,S65,S66,S69,S70,S71,S72,S75,S76,S77,S78,S81,S82,S83,S84,S85,S91,S92,S93,S94,S95,S96		8	8	8	8	6	8	0	0	0	0	0	0
chrXIX	14042500	14054000	dup	0	1		S31	0	0	0	0	0	0	0	0	0	0	0	1
chrXIX	14355500	14359500	del	1	0	S39		1	0	0	0	0	0	0	0	0	0	0	0
chrXIX	15168500	15188500	del	46	0	S7,S8,S9,S10,S11,S12,S23,S24,S37,S38,S45,S46,S47,S48,S49,S50,S52,S57,S58,S59,S60,S61,S62,S63,S64,S65,S66,S69,S70,S71,S72,S75,S76,S77,S78,S81,S82,S83,S84,S85,S91,S92,S93,S94,S95,S96		8	8	8	8	6	8	0	0	0	0	0	0
chrXIX	15326500	15334500	del	46	0	S7,S8,S9,S10,S11,S12,S23,S24,S37,S38,S45,S46,S47,S48,S49,S50,S52,S57,S58,S59,S60,S61,S62,S63,S64,S65,S66,S69,S70,S71,S72,S75,S76,S77,S78,S81,S82,S83,S84,S85,S91,S92,S93,S94,S95,S96		8	8	8	8	6	8	0	0	0	0	0	0
chrXIX	15702000	15721000	del	46	0	S7,S8,S9,S10,S11,S12,S23,S24,S37,S38,S45,S46,S47,S48,S49,S50,S52,S57,S58,S59,S60,S61,S62,S63,S64,S65,S66,S69,S70,S71,S72,S75,S76,S77,S78,S81,S82,S83,S84,S85,S91,S92,S93,S94,S95,S96		8	8	8	8	6	8	0	0	0	0	0	0
chrXIX	17436500	17469500	del	46	0	S7,S8,S9,S10,S11,S12,S23,S24,S37,S38,S45,S46,S47,S48,S49,S50,S52,S57,S58,S59,S60,S61,S62,S63,S64,S65,S66,S69,S70,S71,S72,S75,S76,S77,S78,S81,S82,S83,S84,S85,S91,S92,S93,S94,S95,S96		8	8	8	8	6	8	0	0	0	0	0	0
chrXIX	18358500	18372000	del	1	0	S30		0	1	0	0	0	0	0	0	0	0	0	0
chrXIX	18959500	18973000	dup	0	1		S16	0	0	0	0	0	0	0	1	0	0	0	0
chrXIX	19411000	19414000	del	1	0	S29		0	1	0	0	0	0	0	0	0	0	0	0
chrXIX	19635500	19644000	dup	0	4		S20,S30,S44,S58	0	0	0	0	0	0	0	3	1	0	0	0
chrXV	324000	328500	both	50	46	S1,S2,S3,S4,S5,S6,S13,S14,S15,S16,S17,S18,S19,S20,S21,S22,S25,S26,S27,S28,S29,S30,S31,S32,S33,S34,S35,S36,S39,S40,S41,S42,S43,S44,S51,S53,S54,S55,S56,S67,S68,S73,S74,S79,S80,S86,S87,S88,S89,S90	S7,S8,S9,S10,S11,S12,S23,S24,S37,S38,S45,S46,S47,S48,S49,S50,S52,S57,S58,S59,S60,S61,S62,S63,S64,S65,S66,S69,S70,S71,S72,S75,S76,S77,S78,S81,S82,S83,S84,S85,S91,S92,S93,S94,S95,S96	8	8	8	8	10	8	8	8	8	8	6	8
chrXV	489000	509000	del	1	0	S16		0	1	0	0	0	0	0	0	0	0	0	0
chrXV	533500	537000	both	10	2	S7,S27,S37,S51,S54,S63,S65,S67,S70,S77	S12,S16	3	0	2	2	3	0	0	1	0	1	0	0
chrXV	1427000	1434500	dup	0	1		S37	0	0	0	0	0	0	0	0	0	0	1	0
chrXV	1862000	1873000	both	3	6	S32,S59,S60	S19,S38,S58,S63,S76,S78	0	0	0	0	0	3	0	2	3	0	1	0
chrXV	2181000	2186500	dup	0	1		S25	0	0	0	0	0	0	1	0	0	0	0	0
chrXV	3371000	3378500	del	1	0	S37		0	0	0	0	1	0	0	0	0	0	0	0
chrXV	3524000	3533000	dup	0	1		S17	0	0	0	0	0	0	0	0	0	0	0	1
chrXV	4401500	4409500	dup	0	1		S47	0	0	0	0	0	0	0	0	1	0	0	0
chrXV	5906000	5918500	dup	0	1		S68	0	0	0	0	0	0	1	0	0	0	0	0
chrXV	6012000	6013500	del	2	0	S4,S90		0	0	2	0	0	0	0	0	0	0	0	0
chrXV	6983500	6986500	del	1	0	S17		0	0	0	0	0	1	0	0	0	0	0	0
chrXV	7206000	7217500	dup	0	1		S68	0	0	0	0	0	0	1	0	0	0	0	0
chrXV	7222000	7229500	dup	0	1		S39	0	0	0	0	0	0	1	0	0	0	0	0
chrXV	7444000	7455000	del	1	0	S68		1	0	0	0	0	0	0	0	0	0	0	0
chrXV	9979500	9985500	dup	0	1		S55	0	0	0	0	0	0	0	0	0	1	0	0
chrXV	10198000	10212000	dup	0	1		S75	0	0	0	0	0	0	0	1	0	0	0	0
chrXV	10307500	10320500	dup	0	1		S13	0	0	0	0	0	0	0	0	0	1	0	0
chrXV	11378500	11384500	dup	0	1		S30	0	0	0	0	0	0	0	1	0	0	0	0
chrXV	11535500	11551000	dup	0	1		S57	0	0	0	0	0	0	0	1	0	0	0	0
chrXV	12472500	12482000	dup	0	1		S79	0	0	0	0	0	0	0	0	0	0	1	0
chrXV	12476500	12485000	del	1	0	S49		0	0	1	0	0	0	0	0	0	0	0	0
chrXV	12676000	12680500	del	1	0	S12		0	0	0	1	0	0	0	0	0	0	0	0
chrXV	12944000	12953000	dup	0	1		S77	0	0	0	0	0	0	0	0	1	0	0	0
chrXV	12984500	12994500	dup	0	1		S76	0	0	0	0	0	0	0	1	0	0	0	0
chrXV	13521000	13525500	del	1	0	S51		0	0	0	0	1	0	0	0	0	0	0	0
chrXV	13537500	13547000	dup	0	2		S47,S76	0	0	0	0	0	0	0	1	1	0	0	0
chrXV	13606500	13611500	del	2	0	S16,S76		0	2	0	0	0	0	0	0	0	0	0	0
chrXV	13680500	13683000	del	4	0	S7,S32,S34,S36		1	0	1	0	1	1	0	0	0	0	0	0
chrXV	13851000	13860500	dup	0	1		S16	0	0	0	0	0	0	0	1	0	0	0	0
chrXV	13883500	13887500	del	2	0	S47,S78		0	0	2	0	0	0	0	0	0	0	0	0
chrXV	13942500	13944000	del	69	0	S1,S2,S3,S4,S5,S6,S11,S13,S15,S16,S17,S19,S21,S22,S23,S24,S25,S27,S28,S29,S30,S31,S32,S33,S34,S35,S37,S38,S40,S41,S42,S43,S44,S46,S47,S48,S49,S50,S52,S53,S54,S57,S58,S59,S60,S61,S63,S64,S66,S68,S69,S70,S72,S76,S77,S80,S81,S82,S83,S84,S85,S86,S87,S88,S89,S90,S93,S95,S96		11	12	14	11	12	9	0	0	0	0	0	0
chrXV	14711500	14713500	del	90	0	S1,S2,S3,S4,S5,S6,S8,S9,S10,S11,S12,S13,S14,S15,S16,S17,S18,S19,S20,S21,S22,S23,S24,S25,S26,S27,S28,S29,S30,S31,S32,S33,S34,S35,S36,S37,S38,S39,S40,S41,S42,S43,S45,S46,S48,S49,S50,S51,S52,S54,S55,S56,S57,S58,S59,S60,S61,S62,S63,S64,S65,S66,S67,S68,S69,S70,S71,S72,S73,S75,S76,S77,S78,S79,S80,S81,S82,S83,S84,S85,S86,S87,S88,S89,S90,S91,S92,S94,S95,S96		14	15	15	15	16	15	0	0	0	0	0	0
chrXV	14802500	14821000	dup	0	1		S52	0	0	0	0	0	0	0	0	0	0	1	0
chrXV	15260000	15261000	del	70	0	S2,S3,S4,S6,S7,S8,S9,S10,S11,S12,S13,S14,S15,S16,S19,S21,S22,S24,S25,S28,S29,S30,S33,S34,S35,S36,S38,S39,S40,S41,S42,S43,S45,S48,S50,S51,S54,S55,S56,S57,S58,S59,S60,S61,S63,S64,S65,S67,S68,S70,S71,S73,S74,S75,S76,S78,S79,S80,S81,S82,S84,S85,S86,S87,S90,S91,S92,S93,S94,S96		12	13	11	13	12	9	0	0	0	0	0	0
chrXV	15294500	15296500	del	2	0	S42,S52		0	0	0	1	1	0	0	0	0	0	0	0
chrXV	15461500	15469500	dup	0	1		S93	0	0	0	0	0	0	0	0	0	1	0	0
chrXV	15489500	15580500	dup	0	1		S18	0	0	0	0	0	0	0	0	0	0	0	1
chrXV	16138500	16148000	dup	0	1		S22	0	0	0	0	0	0	0	0	0	0	1	0
chrXVI	389500	413500	dup	0	1		S93	0	0	0	0	0	0	0	0	0	1	0	0
chrXVI	1030500	1047500	del	1	0	S72		0	1	0	0	0	0	0	0	0	0	0	0
chrXVI	1056500	1060500	both	19	1	S1,S4,S16,S18,S19,S20,S31,S32,S42,S48,S50,S53,S55,S57,S65,S69,S71,S78,S79	S7	1	4	6	3	2	3	1	0	0	0	0	0
chrXVI	1271500	1277000	del	52	0	S1,S4,S5,S6,S7,S8,S10,S11,S13,S17,S19,S20,S22,S23,S24,S27,S28,S29,S31,S37,S41,S42,S44,S45,S48,S49,S50,S52,S53,S54,S55,S57,S61,S62,S65,S66,S67,S68,S72,S73,S74,S76,S78,S79,S80,S84,S85,S88,S93,S94,S95,S96		10	6	7	10	10	9	0	0	0	0	0	0
chrXVI	1308000	1316500	del	1	0	S19		0	0	1	0	0	0	0	0	0	0	0	0
chrXVI	1331500	1337000	del	3	0	S14,S33,S70		0	0	1	2	0	0	0	0	0	0	0	0
chrXVI	1342000	1343000	del	35	0	S4,S6,S11,S14,S18,S19,S22,S25,S26,S28,S30,S33,S38,S40,S43,S45,S50,S51,S52,S54,S55,S58,S60,S66,S69,S70,S74,S76,S80,S82,S83,S84,S92,S94,S96		6	5	4	9	7	4	0	0	0	0	0	0
chrXVI	1372500	1378500	del	1	0	S31		0	0	0	0	0	1	0	0	0	0	0	0
chrXVI	1664000	1666000	both	61	1	S3,S4,S5,S6,S8,S9,S12,S14,S16,S17,S20,S22,S23,S24,S26,S27,S28,S29,S30,S31,S32,S34,S36,S37,S40,S41,S42,S43,S44,S46,S47,S49,S50,S52,S53,S55,S57,S59,S60,S61,S64,S65,S66,S67,S69,S70,S71,S72,S73,S74,S75,S77,S78,S79,S80,S83,S88,S89,S91,S92,S94	S33	7	11	11	11	10	11	0	0	1	0	0	0
chrXVI	1694500	1698000	both	1	1	S38	S33	0	0	0	0	1	0	0	0	1	0	0	0
chrXVI	1784500	1787500	both	10	1	S3,S7,S12,S14,S19,S21,S26,S42,S44,S95	S33	3	1	2	3	1	0	0	0	1	0	0	0
chrXVI	3787500	3793500	del	1	0	S52		0	0	0	0	1	0	0	0	0	0	0	0
chrXVI	3852500	3857000	del	1	0	S35		0	0	0	0	1	0	0	0	0	0	0	0
chrXVI	4119000	4133500	dup	0	1		S77	0	0	0	0	0	0	0	0	1	0	0	0
chrXVI	4888000	4892000	del	1	0	S9		0	0	0	0	0	1	0	0	0	0	0	0
chrXVI	5099000	5106000	dup	0	1		S66	0	0	0	0	0	0	0	0	0	0	1	0
chrXVI	5364500	5369500	del	1	0	S15		0	1	0	0	0	0	0	0	0	0	0	0
chrXVI	5760500	5769000	del	3	0	S15,S43,S51		0	2	0	0	1	0	0	0	0	0	0	0
chrXVI	5771500	5776500	del	1	0	S62		0	0	0	0	0	1	0	0	0	0	0	0
chrXVI	6061500	6065000	del	2	0	S2,S35		0	1	0	0	1	0	0	0	0	0	0	0
chrXVI	6254500	6267000	dup	0	2		S47,S78	0	0	0	0	0	0	0	0	2	0	0	0
chrXVI	6473000	6480000	dup	0	1		S10	0	0	0	0	0	0	0	0	0	0	0	1
chrXVI	6743000	6745000	del	29	0	S5,S14,S17,S20,S42,S45,S46,S48,S49,S50,S54,S56,S58,S60,S62,S63,S64,S72,S73,S79,S81,S85,S87,S88,S90,S91,S92,S93,S94		2	4	7	5	3	8	0	0	0	0	0	0
chrXVI	7014500	7022000	dup	0	1		S36	0	0	0	0	0	0	0	0	0	0	1	0
chrXVI	7872000	7883500	dup	0	1		S90	0	0	0	0	0	0	0	0	1	0	0	0
chrXVI	8893500	8899500	dup	0	1		S50	0	0	0	0	0	0	0	0	1	0	0	0
chrXVI	9306500	9315500	dup	0	1		S11	0	0	0	0	0	0	0	0	0	1	0	0
chrXVI	9343500	9352000	dup	0	2		S2,S58	0	0	0	0	0	0	0	2	0	0	0	0
chrXVI	9626000	9635000	dup	0	1		S38	0	0	0	0	0	0	0	0	0	0	1	0
chrXVI	9980500	9985500	dup	0	1		S65	0	0	0	0	0	0	0	0	0	0	1	0
chrXVI	10264500	10270000	dup	0	3		S34,S44,S63	0	0	0	0	0	0	0	1	2	0	0	0
chrXVI	12566000	12570500	del	1	0	S60		0	0	0	0	0	1	0	0	0	0	0	0
chrXVI	12666000	12669500	del	2	0	S4,S48		0	0	2	0	0	0	0	0	0	0	0	0
chrXVI	14751000	14753000	del	25	0	S8,S19,S22,S25,S27,S28,S30,S37,S38,S39,S42,S53,S54,S55,S58,S64,S65,S71,S83,S85,S86,S92,S93,S94,S95		6	4	2	7	6	0	0	0	0	0	0	0
chrXVI	15497000	15506000	dup	0	1		S60	0	0	0	0	0	0	0	0	0	0	0	1
chrXVI	15746000	15752500	dup	0	1		S3	0	0	0	0	0	0	0	0	1	0	0	0
chrXVI	15831000	15836000	del	1	0	S64		0	0	1	0	0	0	0	0	0	0	0	0
chrXVI	16751000	16754500	del	1	0	S89		0	0	1	0	0	0	0	0	0	0	0	0
chrXVI	16946000	16971500	dup	0	3		S12,S60,S75	0	0	0	0	0	0	0	1	0	1	0	1
chrXVI	17295000	17302000	dup	0	3		S26,S46,S50	0	0	0	0	0	0	1	0	1	0	0	1
chrXVI	17925500	17934000	dup	0	9		S7,S25,S28,S49,S53,S81,S83,S95,S96	0	0	0	0	0	0	6	0	1	2	0	0
chrXVII	246000	249500	del	1	0	S32		0	0	0	0	0	1	0	0	0	0	0	0
chrXVII	385000	390000	del	1	0	S48		0	0	1	0	0	0	0	0	0	0	0	0
chrXVII	1360500	1367000	dup	0	1		S55	0	0	0	0	0	0	0	0	0	1	0	0
chrXVII	2503000	2515500	dup	0	1		S21	0	0	0	0	0	0	0	0	0	0	1	0
chrXVII	2791000	2801000	dup	0	1		S63	0	0	0	0	0	0	0	0	1	0	0	0
chrXVII	2830000	2838000	del	1	0	S34		0	0	1	0	0	0	0	0	0	0	0	0
chrXVII	4153000	4155000	del	1	0	S39		1	0	0	0	0	0	0	0	0	0	0	0
chrXVII	4984000	4989500	dup	0	1		S53	0	0	0	0	0	0	1	0	0	0	0	0
chrXVII	5068500	5122000	dup	0	1		S86	0	0	0	0	0	0	0	0	0	0	1	0
chrXVII	5746500	5757500	dup	0	1		S66	0	0	0	0	0	0	0	0	0	0	1	0
chrXVII	5973500	5974500	del	40	0	S2,S4,S5,S6,S9,S10,S16,S17,S19,S20,S26,S28,S30,S31,S32,S34,S43,S44,S45,S46,S47,S52,S53,S55,S56,S60,S61,S62,S64,S66,S73,S74,S76,S78,S80,S81,S84,S88,S95,S96		5	6	7	4	5	13	0	0	0	0	0	0
chrXVII	6707000	6729000	dup	0	3		S4,S29,S92	0	0	0	0	0	0	0	2	1	0	0	0
chrXVII	6834500	6844500	del	1	0	S39		1	0	0	0	0	0	0	0	0	0	0	0
chrXVII	7048500	7061000	dup	0	1		S77	0	0	0	0	0	0	0	0	1	0	0	0
chrXVII	7299500	7303500	both	11	2	S10,S12,S13,S27,S35,S37,S53,S59,S72,S93,S94	S20,S48	1	1	0	5	2	2	0	0	2	0	0	0
chrXVII	7726000	7730000	del	2	0	S31,S41		0	0	0	1	0	1	0	0	0	0	0	0
chrXVII	8249500	8252000	del	1	0	S49		0	0	1	0	0	0	0	0	0	0	0	0
chrXVII	8436000	8443500	dup	0	1		S29	0	0	0	0	0	0	0	1	0	0	0	0
chrXVII	8747000	8756000	dup	0	1		S74	0	0	0	0	0	0	0	0	0	0	0	1
chrXVII	8785500	8793000	dup	0	1		S26	0	0	0	0	0	0	1	0	0	0	0	0
chrXVII	9476000	9484500	dup	0	3		S72,S78,S90	0	0	0	0	0	0	0	1	2	0	0	0
chrXVII	10068000	10072000	del	1	0	S59		0	0	0	0	0	1	0	0	0	0	0	0
chrXVII	12136000	12152500	dup	0	1		S48	0	0	0	0	0	0	0	0	1	0	0	0
chrXVII	12215000	12225000	dup	0	1		S29	0	0	0	0	0	0	0	1	0	0	0	0
chrXVII	12629000	12637000	dup	0	1		S20	0	0	0	0	0	0	0	0	1	0	0	0
chrXVII	12983000	12986000	del	1	0	S95		1	0	0	0	0	0	0	0	0	0	0	0
chrXVII	13038000	13043500	dup	0	1		S93	0	0	0	0	0	0	0	0	0	1	0	0
chrXVII	14525500	14530500	dup	0	1		S48	0	0	0	0	0	0	0	0	1	0	0	0
chrXVIII	520000	521500	del	1	0	S63		0	0	1	0	0	0	0	0	0	0	0	0
chrXVIII	653000	674500	dup	0	1		S51	0	0	0	0	0	0	0	0	0	0	1	0
chrXVIII	664500	666500	both	7	1	S17,S18,S33,S46,S60,S62,S73	S51	0	0	1	0	0	6	0	0	0	0	1	0
chrXVIII	1544500	1552000	del	1	0	S23		1	0	0	0	0	0	0	0	0	0	0	0
chrXVIII	1698500	1706500	del	1	0	S79		0	0	0	0	1	0	0	0	0	0	0	0
chrXVIII	1864000	1871500	del	1	0	S2		0	1	0	0	0	0	0	0	0	0	0	0
chrXVIII	3120500	3128000	dup	0	1		S96	0	0	0	0	0	0	1	0	0	0	0	0
chrXVIII	3159500	3180500	dup	0	20		S1,S15,S16,S17,S23,S30,S33,S36,S37,S46,S49,S51,S55,S65,S71,S73,S75,S79,S90,S92	0	0	0	0	0	0	1	7	3	1	5	3
chrXVIII	3285000	3288000	del	1	0	S95		1	0	0	0	0	0	0	0	0	0	0	0
chrXVIII	3609000	3615000	dup	0	1		S36	0	0	0	0	0	0	0	0	0	0	1	0
chrXVIII	3621000	3627000	dup	0	1		S36	0	0	0	0	0	0	0	0	0	0	1	0
chrXVIII	3649500	3654500	del	1	0	S78		0	0	1	0	0	0	0	0	0	0	0	0
chrXVIII	3865000	3874500	del	1	0	S94		0	0	0	1	0	0	0	0	0	0	0	0
chrXVIII	3971000	3976000	del	1	0	S65		0	0	0	0	1	0	0	0	0	0	0	0
chrXVIII	4161000	4167500	del	1	0	S17		0	0	0	0	0	1	0	0	0	0	0	0
chrXVIII	4641500	4642500	del	32	0	S3,S6,S7,S8,S11,S12,S15,S16,S24,S26,S27,S35,S42,S51,S53,S55,S56,S57,S65,S67,S68,S70,S71,S74,S75,S81,S82,S83,S84,S86,S92,S96		10	6	1	9	5	1	0	0	0	0	0	0
chrXVIII	4651000	4653000	del	10	0	S10,S31,S32,S45,S61,S62,S64,S74,S84,S87		0	0	1	1	0	8	0	0	0	0	0	0
chrXVIII	4953000	4959500	dup	0	1		S78	0	0	0	0	0	0	0	0	1	0	0	0
chrXVIII	5166500	5168500	del	26	0	S3,S10,S11,S13,S19,S21,S22,S28,S38,S48,S51,S60,S61,S62,S65,S67,S69,S70,S73,S76,S78,S79,S85,S88,S93,S95		2	1	4	6	7	6	0	0	0	0	0	0
chrXVIII	5194000	5204000	del	5	0	S25,S54,S82,S94,S96		4	0	0	1	0	0	0	0	0	0	0	0
chrXVIII	5239500	5242000	del	16	0	S9,S10,S14,S17,S22,S24,S32,S43,S45,S46,S59,S60,S61,S62,S70,S72		1	2	0	2	1	10	0	0	0	0	0	0
chrXVIII	5271500	5279000	del	1	0	S50		0	0	1	0	0	0	0	0	0	0	0	0
chrXVIII	5467000	5474000	dup	0	1		S94	0	0	0	0	0	0	0	0	0	1	0	0
chrXVIII	5657500	5659500	del	27	0	S13,S14,S16,S18,S22,S25,S26,S28,S29,S34,S35,S37,S40,S47,S54,S59,S60,S61,S70,S72,S73,S74,S75,S77,S82,S83,S88		5	4	3	5	3	7	0	0	0	0	0	0
chrXVIII	5751000	5759500	dup	0	1		S18	0	0	0	0	0	0	0	0	0	0	0	1
chrXVIII	5779000	5781000	del	3	0	S39,S53,S95		3	0	0	0	0	0	0	0	0	0	0	0
chrXVIII	5952500	5957000	both	53	5	S1,S3,S5,S7,S8,S13,S14,S15,S16,S17,S20,S22,S24,S25,S27,S28,S29,S30,S31,S32,S33,S34,S36,S37,S39,S41,S42,S44,S45,S47,S48,S51,S54,S56,S57,S58,S59,S60,S61,S64,S67,S68,S69,S72,S73,S76,S77,S81,S86,S87,S89,S91,S93	S11,S18,S23,S66,S70	9	11	9	9	6	9	1	0	0	2	1	1
chrXVIII	7712500	7719500	dup	0	1		S82	0	0	0	0	0	0	1	0	0	0	0	0
chrXVIII	8379000	8391000	dup	0	2		S14,S58	0	0	0	0	0	0	0	1	0	1	0	0
chrXVIII	9199500	9211000	dup	0	1		S72	0	0	0	0	0	0	0	1	0	0	0	0
chrXVIII	10397500	10402500	del	1	0	S2		0	1	0	0	0	0	0	0	0	0	0	0
chrXVIII	10935000	10962000	dup	0	9		S9,S10,S45,S61,S62,S73,S74,S87,S88	0	0	0	0	0	0	0	0	0	0	0	9
chrXVIII	11203000	11211500	dup	0	1		S72	0	0	0	0	0	0	0	1	0	0	0	0
chrXVIII	11661000	11669000	dup	0	1		S57	0	0	0	0	0	0	0	1	0	0	0	0
chrXVIII	12866500	12895000	del	95	0	S1,S2,S3,S4,S5,S6,S7,S8,S9,S10,S11,S12,S13,S14,S15,S16,S17,S18,S19,S20,S21,S22,S23,S24,S25,S26,S27,S28,S29,S30,S31,S32,S33,S34,S35,S36,S37,S38,S39,S40,S41,S42,S43,S44,S45,S46,S47,S48,S49,S50,S51,S52,S53,S54,S55,S56,S57,S58,S59,S60,S61,S63,S64,S65,S66,S67,S68,S69,S70,S71,S72,S73,S74,S75,S76,S77,S78,S79,S80,S81,S82,S83,S84,S85,S86,S87,S88,S89,S90,S91,S92,S93,S94,S95,S96		16	16	16	16	16	15	0	0	0	0	0	0
chrXVIII	13285000	13294500	del	1	0	S93		0	0	0	1	0	0	0	0	0	0	0	0
chrXVIII	13447000	13467000	both	1	2	S7	S29,S44	1	0	0	0	0	0	0	2	0	0	0	0
chrXVIII	13562000	13574500	dup	0	1		S4	0	0	0	0	0	0	0	0	1	0	0	0
chrXVIII	13730500	13734000	del	2	0	S35,S38		0	0	0	0	2	0	0	0	0	0	0	0
chrXVIII	15047000	15063000	dup	0	1		S43	0	0	0	0	0	0	0	1	0	0	0	0
chrXVIII	15290000	15297500	dup	0	1		S71	0	0	0	0	0	0	0	1	0	0	0	0
chrXVIII	15516000	15520000	both	50	2	S1,S2,S5,S6,S7,S9,S10,S11,S12,S13,S14,S15,S17,S20,S23,S24,S27,S28,S30,S31,S33,S35,S37,S39,S42,S43,S44,S45,S46,S48,S52,S56,S58,S60,S64,S65,S68,S69,S72,S73,S74,S75,S76,S77,S83,S85,S86,S87,S90,S94	S25,S80	5	10	6	11	8	10	1	0	0	0	1	0
chrXVIII	15958500	15961500	del	1	0	S2		0	1	0	0	0	0	0	0	0	0	0	0
chrXVIII	16074000	16082500	dup	0	1		S33	0	0	0	0	0	0	0	0	1	0	0	0
chrXX	904500	905500	del	36	0	S2,S6,S8,S11,S12,S13,S15,S16,S17,S20,S26,S30,S33,S41,S45,S47,S49,S50,S52,S55,S56,S63,S67,S71,S73,S74,S78,S79,S81,S88,S89,S90,S92,S93,S94,S95		5	6	9	8	3	5	0	0	0	0	0	0
chrXX	917000	919000	del	12	0	S1,S4,S19,S31,S32,S33,S47,S48,S57,S72,S76,S89		0	4	6	0	0	2	0	0	0	0	0	0
chrXX	1121500	1124500	del	1	0	S33		0	0	1	0	0	0	0	0	0	0	0	0
chrXX	1341000	1346500	dup	0	1		S89	0	0	0	0	0	0	0	0	1	0	0	0
chrXX	1407500	1415000	dup	0	1		S36	0	0	0	0	0	0	0	0	0	0	1	0
chrXX	1415000	1418500	del	1	0	S13		0	0	0	1	0	0	0	0	0	0	0	0
chrXX	1839500	1846000	del	1	0	S44		0	1	0	0	0	0	0	0	0	0	0	0
chrXX	2174500	2177500	del	1	0	S95		1	0	0	0	0	0	0	0	0	0	0	0
chrXX	2364500	2374500	both	7	2	S5,S7,S23,S49,S73,S79,S94	S43,S62	2	0	1	1	2	1	0	1	0	0	0	1
chrXX	2455500	2476500	dup	0	75		S2,S3,S4,S5,S7,S8,S9,S10,S11,S12,S13,S14,S15,S16,S18,S19,S21,S22,S24,S25,S26,S27,S28,S29,S30,S31,S32,S33,S34,S36,S37,S38,S39,S40,S41,S42,S43,S44,S46,S47,S48,S49,S50,S51,S54,S55,S56,S57,S59,S60,S61,S62,S63,S64,S65,S66,S67,S69,S70,S71,S73,S74,S75,S76,S77,S78,S79,S80,S84,S87,S89,S91,S92,S94,S95	0	0	0	0	0	0	10	13	14	14	11	13
chrXX	3984500	3990000	dup	0	1		S49	0	0	0	0	0	0	0	0	1	0	0	0
chrXX	4442000	4443500	del	9	0	S7,S15,S24,S26,S36,S47,S86,S87,S92		3	2	1	0	2	1	0	0	0	0	0	0
chrXX	4945500	4946500	both	22	2	S6,S9,S19,S21,S42,S45,S48,S52,S53,S56,S57,S61,S62,S67,S68,S77,S79,S85,S88,S90,S94,S96	S72,S81	4	1	4	3	5	5	1	1	0	0	0	0
chrXX	5066500	5069500	del	4	0	S29,S52,S71,S92		0	3	0	0	1	0	0	0	0	0	0	0
chrXX	6320500	6332000	dup	0	2		S17,S66	0	0	0	0	0	0	0	0	0	0	1	1
chrXX	7192000	7200000	dup	0	1		S74	0	0	0	0	0	0	0	0	0	0	0	1
chrXX	8187000	8192500	del	1	0	S95		1	0	0	0	0	0	0	0	0	0	0	0
chrXX	8522500	8523500	del	26	0	S2,S4,S6,S7,S11,S13,S16,S23,S25,S30,S37,S39,S41,S53,S57,S58,S60,S66,S69,S70,S74,S80,S83,S85,S93,S94		5	5	1	8	5	2	0	0	0	0	0	0
chrXX	8665000	8690500	dup	0	1		S18	0	0	0	0	0	0	0	0	0	0	0	1
chrXX	8776000	8781500	dup	0	1		S87	0	0	0	0	0	0	0	0	0	0	0	1
chrXX	9254500	9262500	dup	0	1		S46	0	0	0	0	0	0	0	0	0	0	0	1
chrXX	9436500	9442500	dup	0	2		S43,S80	0	0	0	0	0	0	0	1	0	0	1	0
chrXX	10321000	10331000	dup	0	1		S73	0	0	0	0	0	0	0	0	0	0	0	1
chrXX	10410500	10412500	del	2	0	S3,S58		0	1	1	0	0	0	0	0	0	0	0	0
chrXX	10848000	10857000	both	2	1	S68,S80	S33	1	0	0	0	1	0	0	0	1	0	0	0
chrXX	10850000	10858000	both	2	1	S68,S80	S33	1	0	0	0	1	0	0	0	1	0	0	0
chrXX	11257500	11263500	dup	0	2		S18,S61	0	0	0	0	0	0	0	0	0	0	0	2
chrXX	12674000	12681500	dup	0	1		S57	0	0	0	0	0	0	0	1	0	0	0	0
chrXX	13005500	13021500	del	2	0	S20,S30		0	1	1	0	0	0	0	0	0	0	0	0
chrXX	13605000	13611000	dup	0	1		S33	0	0	0	0	0	0	0	0	1	0	0	0
chrXX	13632500	13642500	del	1	0	S51		0	0	0	0	1	0	0	0	0	0	0	0
chrXX	14933000	14938000	dup	0	1		S83	0	0	0	0	0	0	0	0	0	1	0	0
chrXX	15112500	15120000	dup	0	1		S29	0	0	0	0	0	0	0	1	0	0	0	0
chrXX	15744000	15754000	dup	0	1		S33	0	0	0	0	0	0	0	0	1	0	0	0
chrXX	16547500	16548500	del	46	0	S9,S10,S11,S12,S14,S18,S19,S25,S26,S29,S30,S31,S32,S34,S35,S36,S37,S38,S40,S41,S42,S44,S45,S48,S50,S54,S59,S60,S61,S62,S65,S70,S72,S73,S74,S75,S76,S77,S81,S86,S88,S89,S90,S92,S94,S96		6	7	7	7	6	13	0	0	0	0	0	0
chrXX	17238500	17242500	del	1	0	S1		0	1	0	0	0	0	0	0	0	0	0	0
chrXX	17389500	17401500	dup	0	1		S58	0	0	0	0	0	0	0	1	0	0	0	0
chrXX	17784500	17805500	dup	0	6		S4,S15,S16,S58,S75,S92	0	0	0	0	0	0	0	5	1	0	0	0
chrXX	17992000	17998000	dup	0	1		S12	0	0	0	0	0	0	0	0	0	1	0	0
chrXX	18009000	18016500	both	1	1	S16	S9	0	1	0	0	0	0	0	0	0	0	0	1
chrXX	18111000	18115500	del	1	0	S93		0	0	0	1	0	0	0	0	0	0	0	0
chrXX	18226000	18290500	del	1	0	S15		0	1	0	0	0	0	0	0	0	0	0	0
chrXX	18291500	18338000	del	1	0	S15		0	1	0	0	0	0	0	0	0	0	0	0
chrXX	18594500	18596000	del	43	0	S1,S2,S3,S6,S7,S8,S9,S10,S13,S17,S18,S19,S20,S23,S31,S32,S33,S35,S38,S39,S44,S48,S49,S51,S56,S65,S70,S71,S73,S74,S76,S77,S79,S80,S82,S84,S85,S86,S87,S88,S91,S92,S94		5	7	7	5	9	10	0	0	0	0	0	0
chrXX	18789500	18790500	both	50	6	S4,S8,S9,S10,S11,S14,S16,S17,S18,S19,S22,S24,S25,S26,S31,S32,S33,S35,S36,S38,S41,S45,S46,S47,S49,S51,S53,S55,S57,S59,S60,S61,S64,S67,S69,S70,S73,S74,S75,S80,S81,S82,S83,S84,S86,S87,S88,S90,S91,S93	S6,S28,S37,S42,S50,S77	8	4	7	9	7	15	0	0	2	2	2	0
chrXX	19147500	19150000	del	1	0	S72		0	1	0	0	0	0	0	0	0	0	0	0
chrXX	19291000	19293500	del	16	0	S1,S6,S7,S11,S20,S23,S27,S36,S50,S62,S68,S74,S81,S83,S85,S95		5	1	2	3	3	2	0	0	0	0	0	0
chrXX	19548500	19556500	del	90	0	S1,S2,S3,S4,S5,S6,S7,S8,S9,S10,S11,S12,S13,S14,S15,S16,S17,S18,S19,S20,S21,S22,S23,S24,S25,S26,S27,S28,S29,S30,S31,S32,S33,S34,S35,S36,S37,S38,S39,S40,S41,S42,S43,S45,S47,S48,S49,S50,S51,S52,S53,S54,S55,S56,S57,S58,S59,S61,S62,S63,S64,S65,S66,S67,S68,S69,S70,S71,S72,S75,S76,S77,S78,S79,S80,S81,S82,S83,S84,S85,S86,S87,S88,S89,S90,S91,S93,S94,S95,S96		16	14	16	16	16	12	0	0	0	0	0	0
chrXX	19659000	19662000	del	46	0	S1,S2,S3,S4,S5,S6,S7,S8,S11,S13,S15,S16,S19,S20,S21,S23,S24,S26,S27,S33,S35,S36,S40,S41,S42,S50,S51,S52,S55,S57,S62,S64,S65,S67,S68,S69,S70,S80,S81,S83,S84,S86,S89,S90,S93,S95		10	5	9	11	10	1	0	0	0	0	0	0
chrXXI	405500	415000	del	2	0	S19,S89		0	0	2	0	0	0	0	0	0	0	0	0
chrXXI	784500	793000	dup	0	1		S34	0	0	0	0	0	0	0	0	1	0	0	0
chrXXI	1104000	1107500	del	1	0	S5		0	0	0	0	1	0	0	0	0	0	0	0
chrXXI	1932500	1943000	dup	0	1		S59	0	0	0	0	0	0	0	0	0	0	0	1
chrXXI	2097500	2118500	both	2	9	S1,S42	S8,S50,S52,S53,S54,S56,S67,S68,S83	0	1	0	1	0	0	5	0	1	2	1	0
chrXXI	2105500	2119500	both	3	9	S1,S42,S43	S8,S50,S52,S53,S54,S56,S67,S68,S83	0	2	0	1	0	0	5	0	1	2	1	0
chrXXI	2146500	2153000	dup	0	1		S38	0	0	0	0	0	0	0	0	0	0	1	0
chrXXI	2214000	2220000	del	1	0	S85		0	0	0	0	1	0	0	0	0	0	0	0
chrXXI	4344500	4356000	dup	0	1		S20	0	0	0	0	0	0	0	0	1	0	0	0
chrXXI	5445000	5450000	del	93	0	S1,S2,S3,S4,S5,S6,S7,S8,S9,S10,S11,S12,S13,S14,S15,S16,S17,S18,S19,S20,S21,S22,S23,S24,S25,S26,S27,S28,S29,S30,S31,S32,S33,S34,S35,S37,S38,S39,S40,S41,S42,S43,S44,S45,S46,S47,S48,S49,S50,S51,S52,S53,S54,S55,S56,S57,S58,S59,S60,S61,S62,S63,S64,S65,S66,S67,S68,S69,S70,S72,S73,S74,S76,S77,S78,S79,S80,S81,S82,S83,S84,S85,S86,S87,S88,S89,S90,S91,S92,S93,S94,S95,S96		16	14	16	16	15	16	0	0	0	0	0	0
chrXXI	6261500	6264000	del	1	0	S33		0	0	1	0	0	0	0	0	0	0	0	0
chrXXI	6919000	6921500	del	1	0	S56		0	0	0	1	0	0	0	0	0	0	0	0
chrXXI	7110000	7132500	dup	0	2		S60,S73	0	0	0	0	0	0	0	0	0	0	0	2
chrXXI	7757500	7771000	dup	0	1		S10	0	0	0	0	0	0	0	0	0	0	0	1
chrXXI	8101000	8105000	both	1	2	S41	S1,S10	0	0	0	1	0	0	0	1	0	0	0	1
chrXXI	8127500	8137000	dup	0	4		S29,S55,S77,S90	0	0	0	0	0	0	0	1	2	1	0	0
chrXXI	9378000	9400500	dup	0	1		S76	0	0	0	0	0	0	0	1	0	0	0	0
chrXXI	9721500	9728500	dup	0	1		S60	0	0	0	0	0	0	0	0	0	0	0	1
chrXXI	9924000	9932000	dup	0	1		S71	0	0	0	0	0	0	0	1	0	0	0	0
chrXXI	10108000	10118500	dup	0	1		S61	0	0	0	0	0	0	0	0	0	0	0	1
chrXXI	10343500	10346500	del	6	0	S18,S32,S35,S51,S56,S81		1	0	0	1	2	2	0	0	0	0	0	0
chrXXI	10426500	10432500	del	2	0	S29,S38		0	1	0	0	1	0	0	0	0	0	0	0
chrXXI	10873500	10881000	dup	0	1		S57	0	0	0	0	0	0	0	1	0	0	0	0
chrXXI	10920000	10929500	dup	0	1		S66	0	0	0	0	0	0	0	0	0	0	1	0
chrXXI	11601500	11603500	del	26	0	S2,S4,S7,S18,S20,S24,S29,S33,S34,S38,S42,S45,S48,S49,S50,S52,S53,S56,S59,S63,S71,S76,S78,S89,S91,S93		3	5	10	3	2	3	0	0	0	0	0	0

## Sheet: TableS2.Sex
Table S2. Sex-specific CNVs, and their location based on the UCSC/gasAcu1 reference genome.
Chrom	Start	End	CNV
chrIV	23023500	23027000	Male-specific duplication
chrUn	26751000	26764000	Male-specific duplication
chrV	2441500	2443000	Female-specific deletion
chrVII	8638000	8643000	Female-specific deletion
chrVII	18425500	18434500	Female-specific deletion
chrVII	25142000	25143500	Female-specific deletion
chrXI	2204500	2205500	Male-specific duplication; Female-specific deletion
chrXIII	3455500	3457000	Male-specific duplication; Female-specific deletion
chrXIX	3392000	3418500	Male-specific hemizygosity
chrXIX	3410500	3418500	Male-specific hemizygosity
chrXIX	3750000	3773000	Male-specific hemizygosity
chrXIX	5684000	5692000	Male-specific hemizygosity
chrXIX	6354000	6381500	Male-specific hemizygosity
chrXIX	7700000	7755000	Male-specific hemizygosity
chrXIX	8627000	8637500	Male-specific hemizygosity
chrXIX	8953500	8984500	Male-specific hemizygosity
chrXIX	9004500	9065000	Male-specific hemizygosity
chrXIX	9362000	9479500	Male-specific hemizygosity
chrXIX	9751500	9764500	Male-specific hemizygosity
chrXIX	11928000	11944000	Male-specific hemizygosity
chrXIX	12612500	12686000	Male-specific hemizygosity
chrXIX	13269500	13284500	Male-specific hemizygosity
chrXIX	15168500	15188500	Male-specific hemizygosity
chrXIX	15326500	15334500	Male-specific hemizygosity
chrXIX	15702000	15721000	Male-specific hemizygosity
chrXIX	17436500	17469500	Male-specific hemizygosity
chrXV	324000	328500	Male-specific duplication; Female-specific deletion

## Sheet: TableS3.Genes
Table S3. Gene CNVs. Location of CNV and the genes they overlap, the number of bp they overlap, the proportion of the gene within the CNV (Overlap %), the deletion and duplication copy number thresholds, the number of individuals with the deletion (nDel) or duplication (nDup), the individual samples with deletions or duplications, and the number of CNVs found in each population.
Chrom	Start_cnv	End_cnv	Gene	Start_gene	End_gene	Overlap bp	Overlap %	DelThresh	DupThresh	nDel	nDup	Deletions	Duplications	BARdel	FALdel	KIEdel	LETdel	NYNdel	SYLdel	BARdup	FALdup	KIEdup	LETdup	NYNdup	SYLdup
chrI	44000	45500	ENSGACG00000004408	42005	46064	1500	0.369549	1.7	3	65	1	S1,S5,S6,S7,S8,S9,S10,S14,S16,S18,S19,S20,S22,S23,S25,S26,S28,S29,S31,S34,S35,S36,S38,S39,S40,S41,S42,S43,S44,S45,S48,S49,S50,S51,S53,S54,S55,S56,S57,S59,S60,S61,S62,S63,S65,S67,S69,S70,S73,S74,S75,S77,S78,S80,S81,S82,S83,S86,S87,S88,S89,S90,S93,S94,S95	S84	13	7	11	11	10	13	0	0	0	1	0	0
chrI	848000	887000	ENSGACG00000005067	853150	864471	11321	1	1.5	2.5	0	10		S16,S17,S18,S20,S33,S35,S64,S71,S74,S88	0	0	0	0	0	0	0	2	3	0	1	4
chrI	1226000	1275500	ENSGACG00000005375	1260570	1274267	13697	1	1.5	2.5	0	1		S41	0	0	0	0	0	0	0	0	0	1	0	0
chrI	1226000	1275500	ENSGACG00000005337	1234076	1236094	2018	1	1.5	2.5	0	1		S41	0	0	0	0	0	0	0	0	0	1	0	0
chrI	1226000	1275500	ENSGACG00000005362	1236296	1242154	5858	1	1.5	3	0	1		S41	0	0	0	0	0	0	0	0	0	1	0	0
chrI	3011000	3025500	ENSGACG00000006290	3022737	3023274	537	1	1.5	3	3	1	S9,S52,S74	S34	0	0	0	0	1	2	0	0	1	0	0	0
chrI	3325000	3344500	ENSGACG00000006550	3340593	3345546	3907	0.788815	1.5	2.5	0	1		S33	0	0	0	0	0	0	0	0	1	0	0	0
chrI	3325000	3344500	ENSGACG00000006546	3332782	3338589	5807	1	1.5	2.5	0	1		S33	0	0	0	0	0	0	0	0	1	0	0	0
chrI	3325000	3344500	ENSGACG00000006518	3325759	3330237	4478	1	1.5	2.6	0	1		S33	0	0	0	0	0	0	0	0	1	0	0	0
chrI	5357000	5365000	ENSGACG00000007272	5357523	5359129	1606	1	1	2.5	0	1		S88	0	0	0	0	0	0	0	0	0	0	0	1
chrI	6997500	7004500	ENSGACG00000008318	6999915	7002778	2863	1	1.5	2.6	0	13		S6,S11,S13,S17,S24,S38,S43,S55,S67,S80,S82,S84,S96	0	0	0	0	0	0	4	1	0	4	3	1
chrI	7653500	7664500	ENSGACG00000008718	7652096	7662516	9016	0.865259	1.5	2.5	0	1		S47	0	0	0	0	0	0	0	0	1	0	0	0
chrI	7708500	7735000	ENSGACG00000008738	7711423	7718976	7553	1	1.5	2.5	0	1		S10	0	0	0	0	0	0	0	0	0	0	0	1
chrI	8518000	8580500	ENSGACG00000009158	8533756	8538878	5122	1	1.5	2.5	0	1		S10	0	0	0	0	0	0	0	0	0	0	0	1
chrI	8518000	8580500	ENSGACG00000009165	8558660	8571918	13258	1	1.5	2.5	0	1		S10	0	0	0	0	0	0	0	0	0	0	0	1
chrI	8518000	8580500	ENSGACG00000009171	8575329	8575822	493	1	1.4	3	0	1		S10	0	0	0	0	0	0	0	0	0	0	0	1
chrI	10615500	10626500	ENSGACG00000010313	10616414	10619562	3148	1	1.5	3	0	1		S48	0	0	0	0	0	0	0	0	1	0	0	0
chrI	10615500	10626500	ENSGACG00000010316	10620165	10625057	4892	1	1.5	3	0	1		S48	0	0	0	0	0	0	0	0	1	0	0	0
chrI	12382000	12389500	ENSGACG00000011281	12379162	12390950	7500	0.63624	1.5	2.5	0	1		S63	0	0	0	0	0	0	0	0	1	0	0	0
chrI	12923500	12938000	ENSGACG00000011383	12863341	12992642	14500	0.112141	1.6	2.5	1	0	S62		0	0	0	0	0	1	0	0	0	0	0	0
chrI	13179000	13186000	ENSGACG00000011434	13179251	13180187	936	1	1.6	3	24	0	S2,S5,S8,S13,S14,S17,S29,S38,S39,S40,S42,S45,S47,S50,S51,S52,S57,S68,S69,S79,S80,S82,S91,S94		5	4	2	5	6	2	0	0	0	0	0	0
chrI	16358000	16363500	ENSGACG00000012646	16354944	16372843	5500	0.30728	1.75	2.5	1	0	S48		0	0	1	0	0	0	0	0	0	0	0	0
chrI	16438500	16466500	ENSGACG00000012692	16449767	16492104	16733	0.395233	1.5	2.5	0	1		S73	0	0	0	0	0	0	0	0	0	0	0	1
chrI	18064500	18119500	ENSGACG00000013456	18097918	18103943	6025	1	1.5	2.5	0	1		S50	0	0	0	0	0	0	0	0	1	0	0	0
chrI	18064500	18119500	ENSGACG00000013452	18084023	18086580	2557	1	1.25	2.75	0	1		S50	0	0	0	0	0	0	0	0	1	0	0	0
chrI	21137000	21171000	ENSGACG00000014203	21140857	21150515	9658	1	1.5	2.5	0	1		S31	0	0	0	0	0	0	0	0	0	0	0	1
chrI	21307000	21365000	ENSGACG00000014230	21282959	21436974	58000	0.376587	1.5	2.25	0	1		S16	0	0	0	0	0	0	0	1	0	0	0	0
chrI	22065500	22072000	ENSGACG00000014436	22067856	22074131	4144	0.660398	1.5	2.5	0	1		S63	0	0	0	0	0	0	0	0	1	0	0	0
chrI	22411500	22426500	ENSGACG00000014643	22423777	22427183	2723	0.799472	1.5	2.5	0	1		S35	0	0	0	0	0	0	0	0	0	0	1	0
chrI	22411500	22426500	ENSGACG00000014641	22420292	22421011	719	1	1	3	0	1		S35	0	0	0	0	0	0	0	0	0	0	1	0
chrI	22864000	22871500	ENSGACG00000014817	22868898	22870381	1483	1	1.5	2.5	1	0	S3		0	0	1	0	0	0	0	0	0	0	0	0
chrI	22864000	22871500	ENSGACG00000014810	22863133	22868230	4230	0.8299	1.5	2.5	1	0	S3		0	0	1	0	0	0	0	0	0	0	0	0
chrI	25539500	25551500	ENSGACG00000015162	25545112	25550186	5074	1	1.5	2.5	0	1		S19	0	0	0	0	0	0	0	0	1	0	0	0
chrI	25539500	25551500	ENSGACG00000015159	25544366	25546772	2406	1	1.5	3	0	1		S19	0	0	0	0	0	0	0	0	1	0	0	0
chrI	25539500	25551500	ENSGACG00000015156	25542617	25544016	1399	1	1	3	0	1		S19	0	0	0	0	0	0	0	0	1	0	0	0
chrI	26755000	26762500	ENSGACG00000015274	26754712	26757543	2543	0.898269	1.5	2.5	1	0	S45		0	0	0	0	0	1	0	0	0	0	0	0
chrI	27903000	27921500	ENSGACG00000015617	27906005	27925118	15495	0.810705	1.5	2.5	1	0	S10		0	0	0	0	0	1	0	0	0	0	0	0
chrI	27918500	27975000	ENSGACG00000015629	27953680	27957166	3486	1	1.5	2.5	0	1		S95	0	0	0	0	0	0	1	0	0	0	0	0
chrI	27918500	27975000	ENSGACG00000015619	27932853	27941974	9121	1	1.5	2.5	0	1		S95	0	0	0	0	0	0	1	0	0	0	0	0
chrI	27918500	27975000	ENSGACG00000015646	27969115	27973378	4263	1	1.5	2.75	0	1		S95	0	0	0	0	0	0	1	0	0	0	0	0
chrI	27918500	27975000	ENSGACG00000015628	27951706	27953394	1688	1	1.5	2.8	0	1		S95	0	0	0	0	0	0	1	0	0	0	0	0
chrI	27918500	27975000	ENSGACG00000015622	27949094	27950929	1835	1	1.25	2.5	0	1		S95	0	0	0	0	0	0	1	0	0	0	0	0
chrI	27918500	27975000	ENSGACG00000015656	27974028	27975312	972	0.757009	1	2.5	0	1		S95	0	0	0	0	0	0	1	0	0	0	0	0
chrII	4390000	4419500	ENSGACG00000014694	4413169	4414946	1777	1	1.5	2.75	0	1		S7	0	0	0	0	0	0	1	0	0	0	0	0
chrII	5084500	5091500	ENSGACG00000014815	5087410	5092681	4090	0.775944	1.5	2.5	0	1		S45	0	0	0	0	0	0	0	0	0	0	0	1
chrII	6245500	6256000	ENSGACG00000015161	6248378	6253874	5496	1	1.5	3	0	1		S66	0	0	0	0	0	0	0	0	0	0	1	0
chrII	10190500	10206500	ENSGACG00000015694	10204462	10209140	2038	0.435656	1.5	2.5	0	9		S19,S33,S34,S47,S63,S64,S77,S78,S91	0	0	0	0	0	0	0	1	8	0	0	0
chrII	10190500	10206500	ENSGACG00000015691	10194215	10195993	1778	1	1.25	2.5	0	11		S19,S30,S33,S34,S47,S50,S63,S64,S77,S78,S91	0	0	0	0	0	0	0	2	9	0	0	0
chrII	10448000	10458000	ENSGACG00000015725	10451835	10467359	6165	0.397127	1.5	2.5	0	3		S34,S47,S77	0	0	0	0	0	0	0	0	3	0	0	0
chrII	13367500	13391500	ENSGACG00000016064	13383101	13386019	2918	1	2	2	76	20	S1,S2,S3,S4,S6,S8,S9,S10,S13,S15,S16,S17,S18,S19,S20,S21,S22,S23,S25,S28,S29,S30,S31,S32,S33,S34,S35,S37,S39,S40,S41,S42,S43,S44,S45,S46,S47,S48,S49,S50,S51,S52,S53,S54,S55,S56,S57,S58,S59,S60,S61,S63,S64,S66,S67,S69,S70,S72,S73,S74,S75,S76,S77,S78,S79,S80,S81,S82,S86,S87,S88,S89,S90,S91,S92,S96	S5,S7,S11,S12,S14,S24,S26,S27,S36,S38,S62,S65,S68,S71,S83,S84,S85,S93,S94,S95	11	15	16	8	11	15	5	1	0	8	5	1
chrII	13367500	13391500	ENSGACG00000016067	13387600	13389773	2173	1	1.5	3	76	3	S1,S2,S3,S4,S6,S8,S9,S10,S13,S15,S16,S17,S18,S19,S20,S21,S22,S23,S25,S28,S29,S30,S31,S32,S33,S34,S35,S37,S39,S40,S41,S42,S43,S44,S45,S46,S47,S48,S49,S50,S51,S52,S53,S54,S55,S56,S57,S58,S59,S60,S61,S63,S64,S66,S67,S69,S70,S72,S73,S74,S75,S76,S77,S78,S79,S80,S81,S82,S86,S87,S88,S89,S90,S91,S92,S96	S7,S62,S65	11	15	16	8	11	15	1	0	0	0	1	1
chrII	13375500	13388500	ENSGACG00000016064	13383101	13386019	2918	1	2	2	76	20	S1,S2,S3,S4,S6,S8,S9,S10,S13,S15,S16,S17,S18,S19,S20,S21,S22,S23,S25,S28,S29,S30,S31,S32,S33,S34,S35,S37,S39,S40,S41,S42,S43,S44,S45,S46,S47,S48,S49,S50,S51,S52,S53,S54,S55,S56,S57,S58,S59,S60,S61,S63,S64,S66,S67,S69,S70,S72,S73,S74,S75,S76,S77,S78,S79,S80,S81,S82,S86,S87,S88,S89,S90,S91,S92,S96	S5,S7,S11,S12,S14,S24,S26,S27,S36,S38,S62,S65,S68,S71,S83,S84,S85,S93,S94,S95	11	15	16	8	11	15	5	1	0	8	5	1
chrII	13375500	13388500	ENSGACG00000016067	13387600	13389773	900	0.414174	1.5	1.9	76	19	S1,S2,S3,S4,S6,S8,S9,S10,S13,S15,S16,S17,S18,S19,S20,S21,S22,S23,S25,S28,S29,S30,S31,S32,S33,S34,S35,S37,S39,S40,S41,S42,S43,S44,S45,S46,S47,S48,S49,S50,S51,S52,S53,S54,S55,S56,S57,S58,S59,S60,S61,S63,S64,S66,S67,S69,S70,S72,S73,S74,S75,S76,S77,S78,S79,S80,S81,S82,S86,S87,S88,S89,S90,S91,S92,S96	S5,S7,S11,S12,S14,S24,S27,S36,S38,S62,S65,S68,S71,S83,S84,S85,S93,S94,S95	11	15	16	8	11	15	4	1	0	8	5	1
chrII	13491000	13502000	ENSGACG00000016118	13495312	13500534	5222	1	1.5	2.5	1	0	S66		0	0	0	0	1	0	0	0	0	0	0	0
chrII	14622000	14629000	ENSGACG00000016327	14627366	14634689	1634	0.223133	1.5	2.5	0	3		S45,S52,S59	0	0	0	0	0	0	0	0	0	0	1	2
chrII	17990000	18011000	ENSGACG00000016727	17989724	18004080	14080	0.980775	1.5	2.5	0	1		S75	0	0	0	0	0	0	0	1	0	0	0	0
chrII	21166000	21176000	ENSGACG00000017168	21170824	21172327	1503	1	1.4	2.6	0	1		S7	0	0	0	0	0	0	1	0	0	0	0	0
chrII	21865000	21871000	ENSGACG00000017337	21867140	21880510	3860	0.288706	1.5	2.5	0	1		S10	0	0	0	0	0	0	0	0	0	0	0	1
chrII	23100000	23113500	ENSGACG00000017631	23095751	23102227	2227	0.343885	1.5	2.5	0	1		S39	0	0	0	0	0	0	1	0	0	0	0	0
chrIII	683000	693000	ENSGACG00000013114	686078	690178	4100	1	1.5	2.5	0	1		S11	0	0	0	0	0	0	0	0	0	1	0	0
chrIII	2763500	2774000	ENSGACG00000014049	2766971	2775825	7029	0.793878	1.5	2.5	0	1		S50	0	0	0	0	0	0	0	0	1	0	0	0
chrIII	2763500	2774000	ENSGACG00000014043	2763221	2766437	2937	0.913246	1.5	2.5	0	1		S50	0	0	0	0	0	0	0	0	1	0	0	0
chrIII	5918000	5928000	ENSGACG00000014834	5925217	5932467	2783	0.383862	1.5	2.5	0	1		S77	0	0	0	0	0	0	0	0	1	0	0	0
chrIII	5918000	5928000	ENSGACG00000014816	5913982	5924125	6125	0.603865	1.5	2.5	0	1		S77	0	0	0	0	0	0	0	0	1	0	0	0
chrIII	9181500	9184500	ENSGACG00000016010	9180646	9183382	1882	0.687865	1.4	2.5	1	0	S95		1	0	0	0	0	0	0	0	0	0	0	0
chrIII	9421000	9431500	ENSGACG00000016114	9425037	9429601	4564	1	1.5	2.5	0	2		S15,S34	0	0	0	0	0	0	0	1	1	0	0	0
chrIII	12618500	12628500	ENSGACG00000017016	12615591	12620507	2007	0.408259	1.5	2.5	0	1		S33	0	0	0	0	0	0	0	0	1	0	0	0
chrIII	12618500	12628500	ENSGACG00000017019	12623650	12625796	2146	1	1.5	3	0	1		S33	0	0	0	0	0	0	0	0	1	0	0	0
chrIII	12641500	12744500	ENSGACG00000017043	12675031	12684773	9742	1	1.5	2.5	0	1		S33	0	0	0	0	0	0	0	0	1	0	0	0
chrIII	12641500	12744500	ENSGACG00000017023	12649836	12661975	12139	1	1.5	2.5	0	1		S33	0	0	0	0	0	0	0	0	1	0	0	0
chrIII	12641500	12744500	ENSGACG00000017052	12731837	12740592	8755	1	1.5	2.5	0	1		S33	0	0	0	0	0	0	0	0	1	0	0	0
chrIII	12641500	12744500	ENSGACG00000017045	12697543	12708695	11152	1	1.5	2.5	0	1		S33	0	0	0	0	0	0	0	0	1	0	0	0
chrIII	12641500	12744500	ENSGACG00000017050	12715106	12724790	9684	1	1.5	2.5	0	1		S33	0	0	0	0	0	0	0	0	1	0	0	0
chrIII	12641500	12744500	ENSGACG00000017028	12670861	12672773	1912	1	1.4	2.75	0	1		S33	0	0	0	0	0	0	0	0	1	0	0	0
chrIII	12641500	12744500	ENSGACG00000017025	12662941	12667427	4486	1	1	2.5	0	1		S33	0	0	0	0	0	0	0	0	1	0	0	0
chrIII	13436500	13440000	ENSGACG00000017284	13435946	13439218	2718	0.830685	1.5	2.5	3	1	S19,S59,S75	S62	0	1	1	0	0	1	0	0	0	0	0	1
chrIII	16771000	16786000	ENSGACG00000018003	16775134	16777236	2102	1	1	5	73	3	S3,S4,S5,S6,S7,S8,S9,S10,S11,S12,S13,S15,S17,S19,S21,S24,S25,S26,S28,S30,S31,S32,S33,S35,S36,S37,S41,S42,S43,S44,S45,S46,S47,S48,S49,S50,S51,S53,S54,S56,S57,S58,S59,S60,S61,S62,S63,S64,S65,S67,S68,S69,S71,S72,S73,S74,S75,S76,S78,S80,S82,S83,S86,S87,S88,S89,S90,S91,S92,S93,S94,S95,S96	S14,S18,S34	12	12	13	11	10	15	0	0	1	1	0	1
chrIII	16773000	16786000	ENSGACG00000018003	16775134	16777236	2102	1	1	5	73	3	S3,S4,S5,S6,S7,S8,S9,S10,S11,S12,S13,S15,S17,S19,S21,S24,S25,S26,S28,S30,S31,S32,S33,S35,S36,S37,S41,S42,S43,S44,S45,S46,S47,S48,S49,S50,S51,S53,S54,S56,S57,S58,S59,S60,S61,S62,S63,S64,S65,S67,S68,S69,S71,S72,S73,S74,S75,S76,S78,S80,S82,S83,S86,S87,S88,S89,S90,S91,S92,S93,S94,S95,S96	S14,S18,S34	12	12	13	11	10	15	0	0	1	1	0	1
chrIV	190500	197000	ENSGACG00000016326	193462	202302	3538	0.400226	1.75	2.5	1	0	S18		0	0	0	0	0	1	0	0	0	0	0	0
chrIV	2034000	2049000	ENSGACG00000016513	2044919	2048363	3444	1	1.5	2.5	0	12		S9,S10,S17,S18,S32,S45,S60,S61,S62,S76,S88,S94	0	0	0	0	0	0	0	1	0	1	0	10
chrIV	2272000	2279500	ENSGACG00000016556	2274382	2291325	5118	0.302072	1.5	2.25	0	1		S66	0	0	0	0	0	0	0	0	0	0	1	0
chrIV	2886500	2898000	ENSGACG00000016665	2887402	2890751	3349	1	1.5	2.5	0	1		S19	0	0	0	0	0	0	0	0	1	0	0	0
chrIV	2886500	2898000	ENSGACG00000016673	2891431	2897773	6342	1	1.5	2.5	0	1		S19	0	0	0	0	0	0	0	0	1	0	0	0
chrIV	7957000	7964000	ENSGACG00000017530	7960081	7965142	3919	0.774353	1.5	2.5	0	1		S59	0	0	0	0	0	0	0	0	0	0	0	1
chrIV	8311000	8329500	ENSGACG00000017666	8325443	8337150	4057	0.346545	1.5	2.4	0	1		S72	0	0	0	0	0	0	0	1	0	0	0	0
chrIV	8311000	8329500	ENSGACG00000017664	8313940	8320000	6060	1	1.5	3	0	1		S72	0	0	0	0	0	0	0	1	0	0	0	0
chrIV	9157000	9167500	ENSGACG00000017733	9165337	9169204	2163	0.559348	1.4	2.5	0	1		S33	0	0	0	0	0	0	0	0	1	0	0	0
chrIV	10635500	10643500	ENSGACG00000017969	10637688	10639037	1349	1	1.5	3	0	1		S20	0	0	0	0	0	0	0	0	1	0	0	0
chrIV	10635500	10643500	ENSGACG00000017971	10640317	10641875	1558	1	1.5	3	0	1		S20	0	0	0	0	0	0	0	0	1	0	0	0
chrIV	10669000	10675500	ENSGACG00000017980	10673089	10674301	1212	1	1	2.5	0	1		S87	0	0	0	0	0	0	0	0	0	0	0	1
chrIV	11312500	11320500	ENSGACG00000018076	11306945	11316921	4421	0.443164	1.5	2.4	0	1		S38	0	0	0	0	0	0	0	0	0	0	1	0
chrIV	11312500	11320500	ENSGACG00000018081	11318169	11320005	1836	1	1	2.4	0	1		S38	0	0	0	0	0	0	0	0	0	0	1	0
chrIV	13364500	13392500	ENSGACG00000018367	13375788	13385299	9511	1	1.5	2.5	0	1		S61	0	0	0	0	0	0	0	0	0	0	0	1
chrIV	21579000	21583000	ENSGACG00000019107	21578288	21587039	4000	0.457091	1.5	2.5	1	0	S71		0	1	0	0	0	0	0	0	0	0	0	0
chrIV	22046500	22057500	ENSGACG00000019156	22050188	22058415	7312	0.888781	1.5	2.5	0	1		S4	0	0	0	0	0	0	0	0	1	0	0	0
chrIV	22122000	22132500	ENSGACG00000019171	22119666	22129009	7009	0.750187	1.5	2.4	0	18		S4,S5,S8,S12,S14,S17,S24,S36,S40,S42,S44,S57,S58,S73,S82,S87,S90,S91	0	0	0	0	0	0	4	4	2	3	2	3
chrIV	22122000	22132500	ENSGACG00000019173	22128589	22135140	3911	0.597008	1.5	2.4	0	15		S5,S8,S17,S24,S36,S40,S42,S44,S57,S58,S73,S82,S87,S90,S91	0	0	0	0	0	0	4	4	1	1	2	3
chrIV	23108000	23122000	ENSGACG00000019240	23108347	23134686	13653	0.518357	1.75	2.5	1	0	S64		0	0	1	0	0	0	0	0	0	0	0	0
chrIV	23827000	23832500	ENSGACG00000019292	23828127	23830322	2195	1	1	3	0	1		S81	0	0	0	0	0	0	1	0	0	0	0	0
chrIV	24614000	24627500	ENSGACG00000019373	24621730	24628621	5770	0.837324	1.5	2.5	0	1		S12	0	0	0	0	0	0	0	0	0	1	0	0
chrIV	24688500	24698000	ENSGACG00000019399	24682334	24694623	6123	0.49825	1.5	2.25	0	3		S29,S52,S68	0	0	0	0	0	0	1	1	0	0	1	0
chrIV	24688500	24698000	ENSGACG00000019404	24694745	24698789	3255	0.804896	1.5	2.5	0	3		S29,S52,S68	0	0	0	0	0	0	1	1	0	0	1	0
chrIV	25988000	25993500	ENSGACG00000019534	25989822	26008081	3678	0.201435	1.5	2.25	0	1		S78	0	0	0	0	0	0	0	0	1	0	0	0
chrIV	26324000	26330000	ENSGACG00000019588	26317519	26327059	3059	0.32065	1.5	2.5	0	1		S31	0	0	0	0	0	0	0	0	0	0	0	1
chrIV	27570500	27580000	ENSGACG00000019621	27574929	27579330	4401	1	1	2.5	0	1		S49	0	0	0	0	0	0	0	0	1	0	0	0
chrIV	30902000	30910000	ENSGACG00000019855	30901708	30906129	4129	0.933952	1.5	2.5	0	1		S48	0	0	0	0	0	0	0	0	1	0	0	0
chrIV	31575500	31583500	ENSGACG00000019984	31577732	31583282	5550	1	1.5	2.5	0	1		S46	0	0	0	0	0	0	0	0	0	0	0	1
chrIV	32379000	32386500	ENSGACG00000020081	32384727	32387831	1773	0.571198	1.5	2.5	0	1		S18	0	0	0	0	0	0	0	0	0	0	0	1
chrIV	32379000	32386500	ENSGACG00000020080	32379736	32384613	4877	1	1.5	2.5	0	1		S18	0	0	0	0	0	0	0	0	0	0	0	1
chrIX	3158500	3165000	ENSGACG00000016361	3150767	3161520	3020	0.280852	1.5	2.5	0	1		S59	0	0	0	0	0	0	0	0	0	0	0	1
chrIX	4068500	4077500	ENSGACG00000016421	4055584	4075322	6822	0.345628	1.5	2.5	0	1		S10	0	0	0	0	0	0	0	0	0	0	0	1
chrIX	4068500	4077500	ENSGACG00000016427	4075789	4078283	1711	0.686047	1.5	3	0	1		S10	0	0	0	0	0	0	0	0	0	0	0	1
chrIX	4104500	4112500	ENSGACG00000016436	4094025	4108719	4219	0.287124	1.5	3	0	1		S43	0	0	0	0	0	0	0	1	0	0	0	0
chrIX	4853000	4870500	ENSGACG00000016669	4852740	4857969	4969	0.950277	1	3	0	5		S3,S4,S74,S78,S90	0	0	0	0	0	0	0	0	4	0	0	1
chrIX	4853000	4870500	ENSGACG00000016687	4859253	4872299	11247	0.862103	1	4	0	4		S3,S4,S78,S90	0	0	0	0	0	0	0	0	4	0	0	0
chrIX	4855000	4877500	ENSGACG00000016687	4859253	4872299	13046	1	1	3	0	4		S3,S4,S78,S90	0	0	0	0	0	0	0	0	4	0	0	0
chrIX	4855000	4877500	ENSGACG00000016669	4852740	4857969	2969	0.567795	1	4	0	4		S3,S4,S78,S90	0	0	0	0	0	0	0	0	4	0	0	0
chrIX	7080000	7105000	ENSGACG00000017248	7095599	7101657	6058	1	1.5	2.5	0	1		S77	0	0	0	0	0	0	0	0	1	0	0	0
chrIX	7080000	7105000	ENSGACG00000017238	7086075	7093486	7411	1	1.5	2.5	0	1		S77	0	0	0	0	0	0	0	0	1	0	0	0
chrIX	7415500	7423500	ENSGACG00000017317	7406921	7418710	3210	0.272288	1.5	2.5	0	1		S16	0	0	0	0	0	0	0	1	0	0	0	0
chrIX	7415500	7423500	ENSGACG00000017322	7420832	7425104	2668	0.624532	1.5	2.6	0	1		S16	0	0	0	0	0	0	0	1	0	0	0	0
chrIX	8018500	8029000	ENSGACG00000017492	8023545	8028149	4604	1	1.5	2.5	0	1		S50	0	0	0	0	0	0	0	0	1	0	0	0
chrIX	8018500	8029000	ENSGACG00000017462	8015407	8018588	88	0.0276643	1.5	2.5	0	1		S50	0	0	0	0	0	0	0	0	1	0	0	0
chrIX	8567500	8577000	ENSGACG00000017653	8567629	8572176	4547	1	1.5	2.5	0	1		S23	0	0	0	0	0	0	1	0	0	0	0	0
chrIX	8567500	8577000	ENSGACG00000017657	8573744	8574831	1087	1	1	3	0	1		S23	0	0	0	0	0	0	1	0	0	0	0	0
chrIX	9400000	9410000	ENSGACG00000017994	9406132	9408467	2335	1	1.4	2.5	1	0	S78		0	0	1	0	0	0	0	0	0	0	0	0
chrIX	10171000	10179000	ENSGACG00000018160	10171913	10174516	2603	1	1	2.5	0	1		S10	0	0	0	0	0	0	0	0	0	0	0	1
chrIX	10462000	10471000	ENSGACG00000018208	10461924	10467607	5607	0.986627	1.5	2.5	3	1	S34,S42,S48	S9	0	0	2	1	0	0	0	0	0	0	0	1
chrIX	12967500	12984500	ENSGACG00000018530	12938359	12970109	2609	0.0821732	1.5	2.5	0	1		S92	0	0	0	0	0	0	0	1	0	0	0	0
chrIX	12967500	12984500	ENSGACG00000018535	12976613	12982124	5511	1	1.5	2.5	0	1		S92	0	0	0	0	0	0	0	1	0	0	0	0
chrIX	15291000	15301000	ENSGACG00000019054	15288385	15294155	3155	0.546794	1.5	2.5	0	1		S57	0	0	0	0	0	0	0	1	0	0	0	0
chrIX	15291000	15301000	ENSGACG00000019059	15298216	15301804	2784	0.77592	1.5	2.5	0	1		S57	0	0	0	0	0	0	0	1	0	0	0	0
chrIX	15513500	15522500	ENSGACG00000019141	15516581	15517733	1152	1	1.5	3	0	1		S65	0	0	0	0	0	0	0	0	0	0	1	0
chrIX	16134500	16150500	ENSGACG00000019254	16132218	16139281	4781	0.676908	1.5	2.5	0	1		S28	0	0	0	0	0	0	0	0	0	1	0	0
chrIX	16134500	16150500	ENSGACG00000019256	16144994	16154258	5506	0.594344	1.5	2.5	0	1		S28	0	0	0	0	0	0	0	0	0	1	0	0
chrIX	16359500	16378500	ENSGACG00000019296	16371697	16376549	4852	1	1.5	2.6	0	1		S5	0	0	0	0	0	0	0	0	0	0	1	0
chrIX	16359500	16378500	ENSGACG00000019290	16355817	16364308	4808	0.566247	1.5	2.45	0	1		S5	0	0	0	0	0	0	0	0	0	0	1	0
chrIX	17370500	17376500	ENSGACG00000019412	17372988	17375813	2825	1	1.5	2.5	0	1		S39	0	0	0	0	0	0	1	0	0	0	0	0
chrIX	18355500	18371500	ENSGACG00000019582	18363585	18365747	2162	1	1.5	3	19	0	S11,S12,S24,S30,S48,S53,S54,S57,S58,S65,S68,S69,S71,S72,S75,S77,S81,S83,S85		5	6	2	4	2	0	0	0	0	0	0	0
chrIX	18421500	18446000	ENSGACG00000019595	18428700	18429968	1268	1	1	2.45	0	7		S26,S37,S48,S58,S69,S76,S96	0	0	0	0	0	0	2	2	1	1	1	0
chrIX	18421500	18446000	ENSGACG00000019598	18443756	18444299	543	1	1	2.6	0	6		S26,S37,S48,S58,S69,S76	0	0	0	0	0	0	1	2	1	1	1	0
chrIX	18653500	18666500	ENSGACG00000019641	18661206	18662194	988	1	1.5	3	0	1		S94	0	0	0	0	0	0	0	0	0	1	0	0
chrIX	18653500	18666500	ENSGACG00000019639	18655259	18657555	2296	1	1	2.5	0	1		S94	0	0	0	0	0	0	0	0	0	1	0	0
chrIX	19473500	19481500	ENSGACG00000019780	19478876	19479491	615	1	1	3	0	3		S40,S64,S84	0	0	0	0	0	0	1	0	1	1	0	0
chrIX	19784000	19788000	ENSGACG00000019854	19782410	19786364	2364	0.597876	1.5	2.4	2	2	S77,S90	S4,S17	0	0	2	0	0	0	0	0	1	0	0	1
chrUn	1031500	1046500	ENSGACG00000000512	1038390	1039638	1248	1	1	2.5	0	1		S86	0	0	0	0	0	0	0	0	0	0	1	0
chrUn	1031500	1046500	ENSGACG00000000516	1042506	1046480	3974	1	1	2.5	0	1		S86	0	0	0	0	0	0	0	0	0	0	1	0
chrUn	1490000	1508000	ENSGACG00000000633	1488528	1504009	14009	0.904916	1.5	2.5	0	5		S2,S23,S51,S66,S93	0	0	0	0	0	0	1	1	0	1	2	0
chrUn	2230500	2240500	ENSGACG00000000813	2235630	2236553	923	1	1	3	0	1		S77	0	0	0	0	0	0	0	0	1	0	0	0
chrUn	2624000	2638500	ENSGACG00000000906	2624406	2634901	10495	1	1.5	3	0	13		S5,S8,S17,S28,S41,S42,S43,S49,S51,S55,S61,S66,S77	0	0	0	0	0	0	1	1	2	4	3	2
chrUn	2683500	2694500	ENSGACG00000000920	2676591	2691409	7909	0.533743	1.5	2.5	0	9		S19,S20,S33,S47,S48,S66,S78,S89,S90	0	0	0	0	0	0	0	0	8	0	1	0
chrUn	3241000	3282000	ENSGACG00000001176	3253869	3270191	16322	1	1.5	2.5	0	1		S3	0	0	0	0	0	0	0	0	1	0	0	0
chrUn	3241000	3282000	ENSGACG00000001179	3271021	3275188	4167	1	1.5	2.5	0	1		S3	0	0	0	0	0	0	0	0	1	0	0	0
chrUn	3241000	3282000	ENSGACG00000001164	3240261	3244901	3901	0.840733	1.5	2.5	0	1		S3	0	0	0	0	0	0	0	0	1	0	0	0
chrUn	3241000	3282000	ENSGACG00000001183	3275844	3280105	4261	1	1.5	2.6	0	1		S3	0	0	0	0	0	0	0	0	1	0	0	0
chrUn	6975000	7003000	ENSGACG00000000983	6974878	6976076	1076	0.898164	1.4	2.5	0	8		S17,S28,S40,S41,S69,S72,S84,S87	0	0	0	0	0	0	1	1	0	4	0	2
chrUn	12513000	12520000	ENSGACG00000002021	12516349	12520112	3651	0.970237	1.5	3	0	1		S37	0	0	0	0	0	0	0	0	0	0	1	0
chrUn	13481000	13513500	ENSGACG00000002160	13472449	13498085	17085	0.666446	1	2.5	0	2		S76,S92	0	0	0	0	0	0	0	2	0	0	0	0
chrUn	13488500	13614500	ENSGACG00000002160	13472449	13498085	9585	0.373888	1	2.5	0	2		S76,S92	0	0	0	0	0	0	0	2	0	0	0	0
chrUn	13488500	13614500	ENSGACG00000021620	13534536	13534653	117	1	0.5	2.5	0	15		S25,S37,S42,S44,S49,S65,S68,S69,S71,S76,S81,S82,S83,S86,S92	0	0	0	0	0	0	4	4	1	3	3	0
chrUn	13488500	13614500	ENSGACG00000021183	13533867	13534031	164	1	0.5	2.5	0	51		S1,S4,S7,S8,S11,S15,S18,S19,S23,S25,S26,S27,S30,S32,S33,S35,S36,S39,S40,S41,S42,S47,S48,S51,S52,S53,S54,S55,S56,S57,S58,S61,S63,S67,S68,S71,S72,S73,S74,S75,S76,S81,S85,S86,S87,S88,S89,S90,S91,S92,S94	0	0	0	0	0	0	12	11	8	7	6	7
chrUn	13488500	13614500	ENSGACG00000021717	13533540	13533658	118	1	0.5	2.5	0	51		S1,S4,S7,S8,S9,S11,S15,S16,S19,S23,S25,S26,S27,S30,S31,S32,S33,S35,S36,S39,S40,S41,S42,S45,S47,S48,S51,S52,S53,S54,S55,S56,S57,S58,S61,S63,S67,S68,S71,S72,S75,S76,S81,S85,S86,S87,S88,S90,S91,S92,S94	0	0	0	0	0	0	12	12	7	7	6	7
chrUn	13488500	13614500	ENSGACG00000022720	13535150	13535264	114	1	0.5	2.5	0	5		S27,S42,S71,S76,S92	0	0	0	0	0	0	0	3	0	2	0	0
chrUn	13488500	13614500	ENSGACG00000020968	13533305	13533424	119	1	0.5	2.5	0	49		S7,S9,S10,S12,S16,S23,S24,S31,S32,S34,S38,S41,S42,S45,S46,S47,S49,S52,S53,S54,S57,S58,S60,S61,S62,S64,S65,S68,S69,S70,S71,S72,S75,S76,S77,S78,S80,S81,S82,S83,S85,S86,S87,S88,S91,S92,S94,S95,S96	0	0	0	0	0	0	10	9	6	7	6	11
chrUn	13525500	13575000	ENSGACG00000021183	13533867	13534031	164	1	0.5	4	0	1		S92	0	0	0	0	0	0	0	1	0	0	0	0
chrUn	13525500	13575000	ENSGACG00000021717	13533540	13533658	118	1	0.5	4	0	1		S92	0	0	0	0	0	0	0	1	0	0	0	0
chrUn	13525500	13575000	ENSGACG00000021620	13534536	13534653	117	1	0.5	4	0	1		S92	0	0	0	0	0	0	0	1	0	0	0	0
chrUn	13525500	13575000	ENSGACG00000020968	13533305	13533424	119	1	0.5	4.1	0	1		S92	0	0	0	0	0	0	0	1	0	0	0	0
chrUn	14115500	14125500	ENSGACG00000000083	14121454	14126203	4046	0.851969	1.5	3	0	1		S34	0	0	0	0	0	0	0	0	1	0	0	0
chrUn	23669000	23674500	ENSGACG00000012565	23671143	23671800	657	1	1	3	0	4		S6,S17,S69,S96	0	0	0	0	0	0	1	0	0	1	1	1
chrUn	30162000	30172000	ENSGACG00000015785	30163480	30165275	1795	1	1.5	2.7	0	15		S2,S3,S7,S19,S23,S30,S34,S39,S48,S64,S75,S82,S89,S93,S96	0	0	0	0	0	0	5	3	6	1	0	0
chrUn	30162000	30172000	ENSGACG00000015787	30169810	30171648	1838	1	1	2.9	0	16		S2,S3,S7,S19,S23,S30,S34,S39,S48,S64,S75,S79,S82,S89,S93,S96	0	0	0	0	0	0	5	3	6	1	1	0
chrV	6173000	6193500	ENSGACG00000005046	6178755	6189653	10898	1	1.5	2.5	0	1		S78	0	0	0	0	0	0	0	0	1	0	0	0
chrV	7861500	7876500	ENSGACG00000005933	7845348	7873774	12274	0.431788	1.75	2.5	1	0	S74		0	0	0	0	0	1	0	0	0	0	0	0
chrV	8465500	8473500	ENSGACG00000006590	8464438	8470162	4662	0.814465	1.5	2.5	0	1		S59	0	0	0	0	0	0	0	0	0	0	0	1
chrV	9820500	9836000	ENSGACG00000007901	9813450	9824646	4146	0.370311	1.5	2.5	0	1		S84	0	0	0	0	0	0	0	0	0	1	0	0
chrV	10064000	10071500	ENSGACG00000008211	10068041	10071545	3459	0.987158	1.5	2.5	0	1		S45	0	0	0	0	0	0	0	0	0	0	0	1
chrV	10478500	10488000	ENSGACG00000008442	10479811	10485802	5991	1	1.5	2.5	0	1		S32	0	0	0	0	0	0	0	0	0	0	0	1
chrV	12105500	12109500	ENSGACG00000010146	12104654	12112727	4000	0.495479	0.5	2.4	0	7		S9,S30,S66,S74,S83,S89,S93	0	0	0	0	0	0	0	1	1	2	1	2
chrVI	1317000	1325500	ENSGACG00000002666	1320204	1324878	4674	1	1.5	2.5	0	1		S85	0	0	0	0	0	0	0	0	0	0	1	0
chrVI	2311500	2325500	ENSGACG00000002962	2319889	2328619	5611	0.642726	1.5	2.45	0	2		S19,S77	0	0	0	0	0	0	0	0	2	0	0	0
chrVI	2311500	2325500	ENSGACG00000002953	2305295	2317459	5959	0.489888	1.5	2.5	0	2		S19,S77	0	0	0	0	0	0	0	0	2	0	0	0
chrVI	5157500	5165000	ENSGACG00000004443	5158325	5161804	3479	1	1.5	2.6	0	7		S1,S22,S25,S59,S65,S66,S67	0	0	0	0	0	0	2	1	0	0	3	1
chrVI	5815000	5820500	ENSGACG00000004582	5817186	5820331	3145	1	1.5	2.6	0	6		S10,S18,S32,S45,S62,S87	0	0	0	0	0	0	0	0	0	0	0	6
chrVI	5815000	5820500	ENSGACG00000004576	5814868	5816904	1904	0.935167	1.2	2.8	0	5		S10,S32,S45,S62,S87	0	0	0	0	0	0	0	0	0	0	0	5
chrVI	8004500	8024500	ENSGACG00000006750	8010221	8017184	6963	1	1.5	2.5	0	1		S7	0	0	0	0	0	0	1	0	0	0	0	0
chrVI	8004500	8024500	ENSGACG00000006746	8006823	8009211	2388	1	1.5	2.8	0	1		S7	0	0	0	0	0	0	1	0	0	0	0	0
chrVI	8004500	8024500	ENSGACG00000006773	8021701	8022974	1273	1	1.5	3	0	1		S7	0	0	0	0	0	0	1	0	0	0	0	0
chrVI	8004500	8024500	ENSGACG00000006768	8018384	8020392	2008	1	1	3	0	1		S7	0	0	0	0	0	0	1	0	0	0	0	0
chrVI	8362500	8373500	ENSGACG00000007213	8360952	8364875	2375	0.605404	1.5	2.5	0	1		S71	0	0	0	0	0	0	0	1	0	0	0	0
chrVI	8362500	8373500	ENSGACG00000007255	8367393	8368248	855	1	1	3	0	1		S71	0	0	0	0	0	0	0	1	0	0	0	0
chrVI	8578500	8601000	ENSGACG00000007419	8589741	8610356	11259	0.546156	1.5	2.5	0	2		S18,S25	0	0	0	0	0	0	1	0	0	0	0	1
chrVI	10930500	10937500	ENSGACG00000009307	10936042	10939626	1458	0.406808	1.4	2.75	0	2		S20,S47	0	0	0	0	0	0	0	0	2	0	0	0
chrVI	14575000	14581000	ENSGACG00000011333	14576349	14579075	2726	1	1.5	2.5	0	28		S5,S7,S9,S10,S11,S13,S14,S17,S22,S26,S28,S30,S32,S35,S37,S39,S46,S54,S55,S59,S65,S68,S77,S81,S83,S89,S95,S96	0	0	0	0	0	0	8	1	2	6	5	6
chrVI	15393000	15409000	ENSGACG00000011571	15395414	15400387	4973	1	1.5	2.5	0	1		S60	0	0	0	0	0	0	0	0	0	0	0	1
chrVI	15393000	15409000	ENSGACG00000011558	15393127	15395140	2013	1	1.5	2.5	0	1		S60	0	0	0	0	0	0	0	0	0	0	0	1
chrVII	518000	520500	ENSGACG00000018668	518791	520048	1257	1	1.5	3.5	78	4	S1,S2,S4,S5,S6,S9,S10,S12,S13,S14,S15,S16,S17,S19,S20,S21,S22,S24,S26,S27,S28,S29,S30,S31,S32,S33,S34,S35,S36,S37,S38,S40,S41,S42,S43,S44,S45,S47,S48,S49,S50,S51,S54,S55,S59,S60,S62,S63,S64,S66,S67,S68,S69,S70,S72,S73,S74,S75,S76,S77,S78,S79,S80,S81,S82,S83,S84,S85,S86,S87,S88,S89,S91,S92,S93,S94,S95,S96	S3,S57,S58,S71	10	13	14	14	14	13	0	3	1	0	0	0
chrVII	1530500	1548000	ENSGACG00000018897	1522986	1538754	8254	0.523465	1.5	3	0	2		S6,S57	0	0	0	0	0	0	0	1	0	0	1	0
chrVII	1805500	1811000	ENSGACG00000018948	1805620	1807910	2290	1	1.5	2.9	0	3		S84,S89,S92	0	0	0	0	0	0	0	1	1	1	0	0
chrVII	1861000	1869500	ENSGACG00000018970	1863103	1864632	1529	1	1.5	2.6	1	1	S83	S29	0	0	0	1	0	0	0	1	0	0	0	0
chrVII	2792500	2811500	ENSGACG00000019130	2799482	2802249	2767	1	1.25	2.4	0	21		S3,S19,S20,S33,S34,S43,S48,S49,S50,S64,S72,S73,S74,S76,S77,S81,S86,S88,S89,S90,S92	0	0	0	0	0	0	1	4	12	0	1	3
chrVII	2792500	2811500	ENSGACG00000019138	2808939	2812270	2561	0.768838	1.5	3	0	18		S13,S19,S20,S33,S34,S44,S47,S48,S49,S50,S64,S72,S77,S81,S84,S89,S90,S92	0	0	0	0	0	0	1	3	12	2	0	0
chrVII	6977000	6986000	ENSGACG00000019656	6977187	6980209	3022	1	1	2.5	0	1		S3	0	0	0	0	0	0	0	0	1	0	0	0
chrVII	6977000	6986000	ENSGACG00000022860	6977963	6978092	129	1	1	3	0	1		S3	0	0	0	0	0	0	0	0	1	0	0	0
chrVII	7170000	7182000	ENSGACG00000019701	7175722	7192633	6278	0.371238	1.5	2.45	0	2		S21,S63	0	0	0	0	0	0	0	0	1	0	1	0
chrVII	9019000	9170000	ENSGACG00000019961	9025199	9026923	1724	1	1.5	3.3	1	0	S23		1	0	0	0	0	0	0	0	0	0	0	0
chrVII	9019000	9170000	ENSGACG00000019963	9037400	9038854	1454	1	1.5	4	1	0	S23		1	0	0	0	0	0	0	0	0	0	0	0
chrVII	9019000	9170000	ENSGACG00000019964	9049945	9052489	2544	1	1.5	4	1	0	S23		1	0	0	0	0	0	0	0	0	0	0	0
chrVII	14842000	14857000	ENSGACG00000020241	14852691	14860359	4309	0.561946	1.5	2.6	0	1		S7	0	0	0	0	0	0	1	0	0	0	0	0
chrVII	17691500	17697500	ENSGACG00000020375	17690574	17695081	3581	0.794542	1.5	2.6	0	2		S49,S78	0	0	0	0	0	0	0	0	2	0	0	0
chrVII	17718000	17730000	ENSGACG00000020378	17722722	17729779	7057	1	1.5	2.5	0	1		S46	0	0	0	0	0	0	0	0	0	0	0	1
chrVII	17718000	17730000	ENSGACG00000022504	17721849	17721938	89	1	0.5	2.5	0	1		S46	0	0	0	0	0	0	0	0	0	0	0	1
chrVII	18119000	18126000	ENSGACG00000020408	18122893	18127657	3107	0.652183	1.5	2.5	0	1		S18	0	0	0	0	0	0	0	0	0	0	0	1
chrVII	18413500	18422000	ENSGACG00000020427	18413919	18415721	1802	1	1.5	3	0	1		S57	0	0	0	0	0	0	0	1	0	0	0	0
chrVII	18413500	18422000	ENSGACG00000020428	18417298	18419451	2153	1	1	2.5	0	1		S57	0	0	0	0	0	0	0	1	0	0	0	0
chrVII	18606500	18614000	ENSGACG00000020440	18611319	18615153	2681	0.69927	1.25	2.6	0	1		S89	0	0	0	0	0	0	0	0	1	0	0	0
chrVII	18810000	18829000	ENSGACG00000020457	18809439	18814810	4810	0.89555	1.5	2.5	0	1		S82	0	0	0	0	0	0	1	0	0	0	0	0
chrVII	19701000	19723000	ENSGACG00000020534	19715688	19717478	1790	1	1.5	2.5	22	0	S12,S19,S23,S24,S38,S39,S40,S41,S49,S53,S54,S55,S56,S63,S66,S67,S69,S78,S85,S86,S95,S96		9	0	4	5	4	0	0	0	0	0	0	0
chrVII	19736000	19756000	ENSGACG00000020538	19744061	19745030	969	1	1	3	2	0	S10,S74		0	0	0	0	0	2	0	0	0	0	0	0
chrVII	19736000	19756000	ENSGACG00000020539	19754586	19755930	1344	1	0.5	3	1	0	S10		0	0	0	0	0	1	0	0	0	0	0	0
chrVII	24002500	24010500	ENSGACG00000020749	24008384	24014007	2116	0.376312	1.5	2.5	0	1		S43	0	0	0	0	0	0	0	1	0	0	0	0
chrVII	25188500	25197000	ENSGACG00000020789	25192004	25193497	1493	1	1.5	3	0	1		S18	0	0	0	0	0	0	0	0	0	0	0	1
chrVII	25188500	25197000	ENSGACG00000020790	25193710	25196127	2417	1	1.5	3	0	1		S18	0	0	0	0	0	0	0	0	0	0	0	1
chrVIII	199500	214000	ENSGACG00000002934	196884	202980	3480	0.570866	1.5	2.5	0	1		S62	0	0	0	0	0	0	0	0	0	0	0	1
chrVIII	199500	214000	ENSGACG00000002940	206698	216408	7302	0.752008	1.5	2.5	0	1		S62	0	0	0	0	0	0	0	0	0	0	0	1
chrVIII	303000	311000	ENSGACG00000002976	302174	305395	2395	0.743558	1.5	3	0	1		S62	0	0	0	0	0	0	0	0	0	0	0	1
chrVIII	2336500	2342500	ENSGACG00000004224	2333579	2340510	4010	0.57856	1.5	2.5	0	1		S40	0	0	0	0	0	0	1	0	0	0	0	0
chrVIII	2336500	2342500	ENSGACG00000004230	2340977	2344885	1523	0.389713	0.9	2	0	1		S40	0	0	0	0	0	0	1	0	0	0	0	0
chrVIII	2362000	2381000	ENSGACG00000004257	2375425	2378608	3183	1	1	2.5	0	1		S96	0	0	0	0	0	0	1	0	0	0	0	0
chrVIII	3795000	3803500	ENSGACG00000005049	3798129	3799410	1281	1	1	3.5	0	2		S63,S87	0	0	0	0	0	0	0	0	1	0	0	1
chrVIII	5067500	5076500	ENSGACG00000005701	5068180	5071857	3677	1	1	2.5	0	2		S21,S37	0	0	0	0	0	0	0	0	0	0	2	0
chrVIII	5813000	5843500	ENSGACG00000005908	5827510	5844086	15990	0.964648	1.5	2.9	0	16		S7,S20,S21,S24,S27,S32,S34,S46,S53,S54,S56,S65,S70,S73,S82,S83	0	0	0	0	0	0	5	0	2	4	2	3
chrVIII	5813000	5843500	ENSGACG00000005911	5829401	5834466	5065	1	1.5	3	0	16		S7,S20,S21,S24,S27,S32,S34,S46,S53,S54,S56,S65,S70,S73,S82,S83	0	0	0	0	0	0	5	0	2	4	2	3
chrVIII	5813000	5843500	ENSGACG00000005883	5803164	5824510	11510	0.539211	1	2.4	0	16		S7,S15,S20,S21,S24,S27,S32,S34,S46,S54,S56,S65,S70,S73,S82,S83	0	0	0	0	0	0	4	1	2	4	2	3
chrVIII	6646000	6654500	ENSGACG00000006285	6647308	6654591	7192	0.987505	1.5	2.5	0	2		S87,S88	0	0	0	0	0	0	0	0	0	0	0	2
chrVIII	8091000	8101000	ENSGACG00000007214	8091705	8095990	4285	1	1.5	3	0	1		S17	0	0	0	0	0	0	0	0	0	0	0	1
chrVIII	8091000	8101000	ENSGACG00000007240	8096513	8098870	2357	1	1.5	3	0	1		S17	0	0	0	0	0	0	0	0	0	0	0	1
chrVIII	8285500	8298000	ENSGACG00000007278	8284106	8315383	12500	0.399655	1.5	2.4	0	1		S89	0	0	0	0	0	0	0	0	1	0	0	0
chrVIII	8403500	8426500	ENSGACG00000007309	8358317	8421177	17677	0.281212	1.5	2.5	0	1		S79	0	0	0	0	0	0	0	0	0	0	1	0
chrVIII	8403500	8426500	ENSGACG00000007368	8424315	8425927	1612	1	1.5	3.1	0	1		S79	0	0	0	0	0	0	0	0	0	0	1	0
chrVIII	9231000	9243500	ENSGACG00000007974	9234256	9238284	4028	1	1.5	2.5	0	8		S9,S17,S31,S37,S46,S50,S53,S85	0	0	0	0	0	0	1	0	1	0	2	4
chrVIII	9365500	9381500	ENSGACG00000008179	9367948	9370029	2081	1	1.5	3	1	0	S51		0	0	0	0	1	0	0	0	0	0	0	0
chrVIII	9710500	9717500	ENSGACG00000008574	9707986	9716644	6144	0.709633	1.5	2.5	0	1		S48	0	0	0	0	0	0	0	0	1	0	0	0
chrVIII	10379000	10439500	ENSGACG00000008863	10410857	10414982	4125	1	1.5	2.5	0	1		S27	0	0	0	0	0	0	0	0	0	1	0	0
chrVIII	10379000	10439500	ENSGACG00000008858	10377571	10409618	30618	0.955409	1.5	2.5	0	1		S27	0	0	0	0	0	0	0	0	0	1	0	0
chrVIII	10379000	10439500	ENSGACG00000008878	10421882	10430586	8704	1	1.5	2.5	0	1		S27	0	0	0	0	0	0	0	0	0	1	0	0
chrVIII	10379000	10439500	ENSGACG00000008887	10436367	10439280	2913	1	1.5	2.5	0	1		S27	0	0	0	0	0	0	0	0	0	1	0	0
chrVIII	10777000	10788000	ENSGACG00000008970	10776010	10780521	3521	0.780536	1.5	2.5	0	2		S17,S22	0	0	0	0	0	0	0	0	0	0	1	1
chrVIII	10777000	10788000	ENSGACG00000008999	10783232	10785335	2103	1	1	2.5	0	2		S17,S22	0	0	0	0	0	0	0	0	0	0	1	1
chrVIII	10777000	10788000	ENSGACG00000022669	10778398	10778538	140	1	1	3	0	2		S17,S22	0	0	0	0	0	0	0	0	0	0	1	1
chrVIII	12759000	12770500	ENSGACG00000010040	12761711	12774504	8789	0.687016	1.5	2.5	0	1		S57	0	0	0	0	0	0	0	1	0	0	0	0
chrVIII	12779500	12786000	ENSGACG00000010050	12782195	12784701	2506	1	1.5	2.5	0	4		S9,S10,S12,S61	0	0	0	0	0	0	0	0	0	1	0	3
chrVIII	13368500	13378000	ENSGACG00000010593	13371037	13381199	6963	0.6852	1.5	2.5	0	1		S36	0	0	0	0	0	0	0	0	0	0	1	0
chrVIII	15173500	15179000	ENSGACG00000011853	15173416	15175853	2353	0.965531	1.5	2.5	0	2		S63,S77	0	0	0	0	0	0	0	0	2	0	0	0
chrVIII	15987500	15996500	ENSGACG00000012643	15990174	15995021	4847	1	1.5	2.5	1	0	S15		0	1	0	0	0	0	0	0	0	0	0	0
chrVIII	15987500	15996500	ENSGACG00000012639	15988071	15989312	1241	1	1.25	3	1	0	S15		0	1	0	0	0	0	0	0	0	0	0	0
chrVIII	16199500	16214000	ENSGACG00000012755	16207510	16213715	6205	1	1.5	2.5	0	1		S72	0	0	0	0	0	0	0	1	0	0	0	0
chrVIII	16623000	16633500	ENSGACG00000012970	16626387	16635536	7113	0.777462	1.5	2.5	0	1		S7	0	0	0	0	0	0	1	0	0	0	0	0
chrVIII	17189500	17198000	ENSGACG00000013266	17193570	17195072	1502	1	1.5	2.5	31	0	S3,S6,S7,S8,S18,S20,S21,S29,S34,S35,S36,S37,S39,S40,S41,S42,S48,S50,S55,S66,S67,S69,S70,S72,S77,S81,S82,S83,S93,S94,S96		8	2	6	8	6	1	0	0	0	0	0	0
chrVIII	18993500	19002000	ENSGACG00000014404	18987800	18997867	4367	0.433794	1.5	2.5	0	2		S29,S48	0	0	0	0	0	0	0	1	1	0	0	0
chrVIII	19308000	19334500	ENSGACG00000014646	19316072	19320247	4175	1	1	2.5	0	15		S4,S5,S9,S10,S15,S44,S49,S63,S64,S68,S71,S77,S78,S88,S92	0	0	0	0	0	0	1	4	6	0	1	3
chrX	1590500	1598000	ENSGACG00000002231	1591983	1595794	3811	1	1.5	2.75	1	1	S61	S1	0	0	0	0	0	1	0	1	0	0	0	0
chrX	2493000	2501500	ENSGACG00000002575	2485854	2511087	8500	0.33686	1.75	2.5	1	0	S26		1	0	0	0	0	0	0	0	0	0	0	0
chrX	3333000	3340500	ENSGACG00000002946	3330458	3337462	4462	0.637065	1.5	2.5	0	2		S68,S81	0	0	0	0	0	0	2	0	0	0	0	0
chrX	3769000	3802000	ENSGACG00000003061	3777496	3783434	5938	1	1.5	2.5	0	2		S63,S89	0	0	0	0	0	0	0	0	2	0	0	0
chrX	3769000	3802000	ENSGACG00000003074	3789001	3793635	4634	1	1.5	2.5	0	2		S63,S89	0	0	0	0	0	0	0	0	2	0	0	0
chrX	3769000	3802000	ENSGACG00000003058	3768770	3772197	3197	0.932886	1.5	2.5	0	2		S63,S89	0	0	0	0	0	0	0	0	2	0	0	0
chrX	3769000	3802000	ENSGACG00000003072	3784664	3786568	1904	1	1.5	2.8	0	2		S63,S89	0	0	0	0	0	0	0	0	2	0	0	0
chrX	3769000	3802000	ENSGACG00000003078	3793645	3798174	4529	1	1.5	3	0	2		S63,S89	0	0	0	0	0	0	0	0	2	0	0	0
chrX	5189000	5195000	ENSGACG00000003666	5191873	5200415	3127	0.366074	1.5	2.5	0	2		S53,S75	0	0	0	0	0	0	1	1	0	0	0	0
chrX	8281500	8290000	ENSGACG00000005801	8286556	8288309	1753	1	1.5	3	0	2		S30,S40	0	0	0	0	0	0	1	1	0	0	0	0
chrX	8281500	8290000	ENSGACG00000005798	8285150	8286967	1817	1	1.5	3	0	2		S30,S40	0	0	0	0	0	0	1	1	0	0	0	0
chrX	8844500	8851000	ENSGACG00000006123	8844844	8846238	1394	1	1.5	3	0	8		S3,S4,S15,S29,S43,S44,S71,S90	0	0	0	0	0	0	0	5	3	0	0	0
chrX	11130500	11139500	ENSGACG00000007413	11136069	11139784	3431	0.923553	1.5	2.5	1	0	S57		0	1	0	0	0	0	0	0	0	0	0	0
chrX	11130500	11139500	ENSGACG00000007404	11133935	11135004	1069	1	1.4	3	1	0	S57		0	1	0	0	0	0	0	0	0	0	0	0
chrX	11272000	11299500	ENSGACG00000007500	11278661	11291201	12540	1	1.5	2.5	1	0	S44		0	1	0	0	0	0	0	0	0	0	0	0
chrX	13212500	13226000	ENSGACG00000008831	13219610	13223472	3862	1	1.5	2.5	0	35		S6,S9,S11,S12,S14,S16,S19,S20,S21,S25,S27,S33,S36,S37,S38,S44,S48,S51,S52,S57,S58,S64,S65,S66,S67,S68,S69,S77,S78,S80,S85,S86,S91,S92,S94	0	0	0	0	0	0	3	6	7	6	12	1
chrX	14208500	14223500	ENSGACG00000009242	14216317	14218814	2497	1	1.5	3	0	1		S40	0	0	0	0	0	0	1	0	0	0	0	0
chrX	14208500	14223500	ENSGACG00000009240	14213304	14214535	1231	1	1	2.8	0	1		S40	0	0	0	0	0	0	1	0	0	0	0	0
chrX	14977500	14989000	ENSGACG00000009731	14983617	14987400	3783	1	1.5	2.5	0	34		S1,S5,S13,S14,S17,S18,S22,S24,S27,S28,S30,S31,S32,S36,S38,S39,S40,S42,S45,S52,S54,S59,S60,S62,S66,S68,S80,S82,S84,S86,S87,S93,S94,S96	0	0	0	0	0	0	7	2	0	8	8	9
chrXI	2022000	2027000	ENSGACG00000005722	2022608	2030635	4392	0.547153	1.5	2.5	1	0	S5		0	0	0	0	1	0	0	0	0	0	0	0
chrXI	2636000	2663500	ENSGACG00000006228	2655508	2658968	3460	1	1.5	2.5	0	1		S24	0	0	0	0	0	0	1	0	0	0	0	0
chrXI	3405000	3412000	ENSGACG00000006733	3410003	3411245	1242	1	1.5	3	0	1		S85	0	0	0	0	0	0	0	0	0	0	1	0
chrXI	3405000	3412000	ENSGACG00000006712	3403022	3408552	3552	0.642315	1.5	3	0	1		S85	0	0	0	0	0	0	0	0	0	0	1	0
chrXI	3744500	3750500	ENSGACG00000007026	3743298	3749291	4791	0.799433	1.5	2.5	0	2		S11,S86	0	0	0	0	0	0	0	0	0	1	1	0
chrXI	6111500	6124000	ENSGACG00000008904	6106840	6114790	3290	0.413836	1.5	2.5	0	1		S87	0	0	0	0	0	0	0	0	0	0	0	1
chrXI	7339500	7349000	ENSGACG00000009661	7346386	7349024	2614	0.990902	1.5	2.5	1	0	S22		0	0	0	0	1	0	0	0	0	0	0	0
chrXI	8891500	8902500	ENSGACG00000010955	8896393	8901122	4729	1	1.5	3	0	1		S18	0	0	0	0	0	0	0	0	0	0	0	1
chrXI	8891500	8902500	ENSGACG00000010948	8890779	8894287	2787	0.79447	1.5	3	0	1		S18	0	0	0	0	0	0	0	0	0	0	0	1
chrXI	10443500	10451500	ENSGACG00000011601	10448556	10451632	2944	0.957087	1.5	2.5	0	1		S16	0	0	0	0	0	0	0	1	0	0	0	0
chrXI	10443500	10451500	ENSGACG00000011592	10444903	10446884	1981	1	1.5	3	0	1		S16	0	0	0	0	0	0	0	1	0	0	0	0
chrXI	10725500	10733500	ENSGACG00000011709	10727744	10734519	5756	0.849594	1.5	2.5	0	1		S80	0	0	0	0	0	0	0	0	0	0	1	0
chrXI	12568000	12575500	ENSGACG00000012911	12570915	12579298	4585	0.54694	1.5	2.5	0	1		S86	0	0	0	0	0	0	0	0	0	0	1	0
chrXI	12568000	12575500	ENSGACG00000012896	12567979	12570256	2256	0.990777	1.5	3	0	1		S86	0	0	0	0	0	0	0	0	0	0	1	0
chrXI	13052000	13059000	ENSGACG00000013462	13050298	13054571	2571	0.601685	1.5	2.5	0	1		S4	0	0	0	0	0	0	0	0	1	0	0	0
chrXI	13480500	13487500	ENSGACG00000013762	13483374	13486153	2779	1	1.5	2.5	0	7		S3,S19,S20,S28,S30,S61,S66	0	0	0	0	0	0	0	1	3	1	1	1
chrXII	1393000	1410000	ENSGACG00000003056	1404687	1411972	5313	0.729307	1.5	2.5	0	1		S83	0	0	0	0	0	0	0	0	0	1	0	0
chrXII	2361000	2369500	ENSGACG00000003625	2362115	2368494	6379	1	1.5	3	0	1		S87	0	0	0	0	0	0	0	0	0	0	0	1
chrXII	3527500	3538500	ENSGACG00000004144	3528805	3530395	1590	1	1.5	3	1	0	S36		0	0	0	0	1	0	0	0	0	0	0	0
chrXII	4426500	4433500	ENSGACG00000004734	4425743	4430647	4147	0.845636	1.5	2.75	0	1		S85	0	0	0	0	0	0	0	0	0	0	1	0
chrXII	7865000	7876000	ENSGACG00000006443	7864312	7874314	9314	0.931214	1.5	3	0	31		S2,S3,S4,S5,S11,S15,S20,S21,S22,S28,S32,S33,S34,S42,S47,S49,S53,S55,S63,S65,S71,S72,S73,S75,S76,S78,S79,S82,S89,S90,S91	0	0	0	0	0	0	2	7	11	4	5	2
chrXII	8025500	8032000	ENSGACG00000006506	8028024	8032079	3976	0.980518	1.5	2.8	0	2		S52,S93	0	0	0	0	0	0	0	0	0	1	1	0
chrXII	9951000	9957000	ENSGACG00000007527	9950081	9951673	673	0.422739	1.5	3	0	1		S96	0	0	0	0	0	0	1	0	0	0	0	0
chrXII	12212500	12221500	ENSGACG00000009831	12218916	12222496	2584	0.721788	1.5	2.6	0	2		S22,S23	0	0	0	0	0	0	1	0	0	0	1	0
chrXII	12212500	12221500	ENSGACG00000009813	12215551	12218003	2452	1	1.5	2.5	0	2		S22,S23	0	0	0	0	0	0	1	0	0	0	1	0
chrXII	15191500	15199000	ENSGACG00000011378	15194829	15199390	4171	0.914492	1.5	2.95	0	1		S70	0	0	0	0	0	0	0	0	0	1	0	0
chrXII	15465500	15478000	ENSGACG00000011751	15456049	15473253	7753	0.450651	1.5	2.45	0	1		S88	0	0	0	0	0	0	0	0	0	0	0	1
chrXII	15683500	15692000	ENSGACG00000011945	15687041	15688119	1078	1	1	3	0	1		S49	0	0	0	0	0	0	0	0	1	0	0	0
chrXIII	1529500	1540500	ENSGACG00000004070	1530483	1537967	7484	1	1.5	3	0	1		S3	0	0	0	0	0	0	0	0	1	0	0	0
chrXIII	1529500	1540500	ENSGACG00000004114	1538554	1540560	1946	0.97009	1.5	3	0	1		S3	0	0	0	0	0	0	0	0	1	0	0	0
chrXIII	3184500	3206000	ENSGACG00000005324	3199825	3242850	6175	0.143521	1.5	3	0	4		S18,S46,S82,S95	0	0	0	0	0	0	2	0	0	0	0	2
chrXIII	3211500	3262000	ENSGACG00000005338	3257765	3259517	1752	1	1.5	2.5	0	23		S2,S8,S11,S13,S14,S18,S25,S28,S42,S44,S46,S48,S52,S56,S59,S60,S70,S76,S79,S80,S82,S83,S95	0	0	0	0	0	0	4	3	1	8	3	4
chrXIII	3211500	3262000	ENSGACG00000005324	3199825	3242850	31350	0.728646	1.5	3	0	4		S18,S46,S82,S95	0	0	0	0	0	0	2	0	0	0	0	2
chrXIII	3288000	3292500	ENSGACG00000005345	3287748	3291445	3445	0.931837	1.5	2.5	71	1	S1,S3,S4,S5,S6,S7,S9,S10,S12,S14,S15,S16,S17,S19,S20,S21,S22,S24,S26,S27,S28,S30,S31,S32,S33,S34,S36,S37,S38,S39,S41,S43,S45,S47,S49,S50,S51,S52,S53,S54,S55,S56,S57,S58,S59,S60,S61,S62,S63,S64,S66,S67,S68,S70,S71,S73,S74,S75,S77,S78,S80,S81,S82,S85,S87,S88,S89,S90,S92,S93,S96	S95	11	10	15	9	12	14	1	0	0	0	0	0
chrXIII	3292500	3332500	ENSGACG00000005349	3293080	3299848	6768	1	1.5	2.5	0	1		S82	0	0	0	0	0	0	1	0	0	0	0	0
chrXIII	3292500	3332500	ENSGACG00000005391	3317978	3320151	2173	1	1.5	3	0	1		S82	0	0	0	0	0	0	1	0	0	0	0	0
chrXIII	4576000	4590000	ENSGACG00000006107	4577945	4581391	3446	1	1.5	3	1	0	S59		0	0	0	0	0	1	0	0	0	0	0	0
chrXIII	4587000	4597000	ENSGACG00000006116	4583142	4594893	7893	0.671688	1.5	2.5	0	3		S10,S26,S65	0	0	0	0	0	0	1	0	0	0	1	1
chrXIII	5042000	5048000	ENSGACG00000006389	5041627	5046111	4111	0.916815	1.5	2.5	0	1		S46	0	0	0	0	0	0	0	0	0	0	0	1
chrXIII	5075500	5098000	ENSGACG00000006524	5074450	5083942	8442	0.889381	1.5	2.5	0	1		S32	0	0	0	0	0	0	0	0	0	0	0	1
chrXIII	9655500	9663000	ENSGACG00000009878	9656283	9662076	5793	1	1.5	2.5	0	1		S39	0	0	0	0	0	0	1	0	0	0	0	0
chrXIII	9938500	9966500	ENSGACG00000010177	9948999	9952380	3381	1	1.5	2.75	0	11		S19,S22,S26,S44,S46,S48,S57,S65,S69,S78,S90	0	0	0	0	0	0	1	2	4	1	2	1
chrXIII	9938500	9966500	ENSGACG00000010182	9952935	9956281	3346	1	1.25	2.75	0	9		S19,S44,S45,S46,S48,S57,S65,S78,S90	0	0	0	0	0	0	0	2	4	0	1	2
chrXIII	11561500	11566500	ENSGACG00000010584	11563304	11566432	3128	1	1.5	2.5	0	1		S93	0	0	0	0	0	0	0	0	0	1	0	0
chrXIII	12415000	12424000	ENSGACG00000011195	12419766	12422130	2364	1	1.25	3	0	1		S48	0	0	0	0	0	0	0	0	1	0	0	0
chrXIII	13138500	13154500	ENSGACG00000011617	13147140	13149317	2177	1	1.5	3.5	0	8		S1,S4,S15,S16,S64,S71,S89,S92	0	0	0	0	0	0	0	5	3	0	0	0
chrXIII	13335000	13351500	ENSGACG00000011893	13339589	13344189	4600	1	1.5	2.5	0	1		S45	0	0	0	0	0	0	0	0	0	0	0	1
chrXIII	13335000	13351500	ENSGACG00000011920	13346372	13347663	1291	1	1.5	3	0	1		S45	0	0	0	0	0	0	0	0	0	0	0	1
chrXIII	14367500	14373500	ENSGACG00000012367	14368340	14375779	5160	0.693642	1.5	2.5	0	1		S27	0	0	0	0	0	0	0	0	0	1	0	0
chrXIII	16123000	16136500	ENSGACG00000013273	16131687	16140819	4813	0.527048	1.5	2.5	0	1		S36	0	0	0	0	0	0	0	0	0	0	1	0
chrXIII	16436000	16442500	ENSGACG00000013477	16435447	16438971	2971	0.843076	1.5	2.5	0	1		S68	0	0	0	0	0	0	1	0	0	0	0	0
chrXIII	16436000	16442500	ENSGACG00000013491	16441467	16442549	1033	0.954713	1.25	2.75	0	1		S68	0	0	0	0	0	0	1	0	0	0	0	0
chrXIII	16768000	16786500	ENSGACG00000013652	16756156	16772040	4040	0.254344	1	1.9	0	1		S75	0	0	0	0	0	0	0	1	0	0	0	0
chrXIII	16768000	16786500	ENSGACG00000013659	16775252	16782436	7184	1	1	3.1	0	1		S75	0	0	0	0	0	0	0	1	0	0	0	0
chrXIII	16774500	16781000	ENSGACG00000013659	16775252	16782436	5748	0.800111	1.5	2.75	2	3	S13,S76	S59,S75,S82	0	1	0	1	0	0	1	1	0	0	0	1
chrXIII	17320500	17329000	ENSGACG00000013793	17319363	17325641	5141	0.818891	1.5	2.42	2	1	S6,S8	S17	1	0	0	0	1	0	0	0	0	0	0	1
chrXIII	17435500	17442500	ENSGACG00000013890	17432508	17436479	979	0.246537	1.5	2.7	0	37		S1,S3,S6,S9,S15,S16,S17,S19,S26,S27,S32,S34,S38,S43,S44,S47,S48,S50,S52,S61,S62,S63,S64,S66,S67,S69,S70,S71,S75,S76,S77,S78,S83,S86,S90,S91,S93	0	0	0	0	0	0	2	9	11	5	5	5
chrXIII	17435500	17442500	ENSGACG00000013898	17437663	17442146	4483	1	1.5	2.7	0	36		S1,S3,S9,S11,S15,S16,S19,S22,S24,S27,S30,S34,S37,S38,S41,S43,S47,S48,S50,S52,S55,S56,S57,S58,S64,S67,S68,S70,S71,S75,S76,S80,S85,S90,S91,S93	0	0	0	0	0	0	3	11	8	7	6	1
chrXIII	18079500	18085500	ENSGACG00000014073	18076603	18087798	6000	0.535954	1.5	2.5	0	1		S24	0	0	0	0	0	0	1	0	0	0	0	0
chrXIII	19760000	19765500	ENSGACG00000014699	19762339	19764190	1851	1	1.5	2.5	0	67		S2,S4,S5,S6,S7,S8,S10,S11,S12,S13,S14,S16,S17,S18,S21,S22,S23,S26,S28,S29,S30,S31,S32,S33,S34,S35,S37,S38,S40,S42,S43,S44,S45,S46,S51,S52,S54,S55,S56,S57,S59,S60,S61,S63,S64,S65,S66,S67,S68,S69,S70,S72,S74,S79,S80,S81,S82,S84,S85,S86,S88,S89,S91,S92,S94,S95,S96	0	0	0	0	0	0	12	10	6	12	15	12
chrXIII	19951500	19957000	ENSGACG00000014767	19955235	19959625	1765	0.40205	1.5	2.5	0	1		S41	0	0	0	0	0	0	0	0	0	1	0	0
chrXIV	169500	180000	ENSGACG00000015486	167813	173841	4341	0.720139	1.5	2.5	0	4		S14,S21,S53,S94	0	0	0	0	0	0	1	0	0	2	1	0
chrXIV	388000	397000	ENSGACG00000015591	386094	390458	2458	0.563245	1.5	2.5	0	2		S78,S90	0	0	0	0	0	0	0	0	2	0	0	0
chrXIV	388000	397000	ENSGACG00000015604	393990	397568	3010	0.841252	1.5	2.5	0	2		S78,S90	0	0	0	0	0	0	0	0	2	0	0	0
chrXIV	388000	397000	ENSGACG00000015598	389938	392477	2539	1	1.5	2.5	0	2		S78,S90	0	0	0	0	0	0	0	0	2	0	0	0
chrXIV	2606000	2619500	ENSGACG00000015938	2606056	2610295	4239	1	1.5	2.5	0	1		S33	0	0	0	0	0	0	0	0	1	0	0	0
chrXIV	3567000	3576500	ENSGACG00000016312	3566770	3571508	4508	0.951456	1.5	2.5	0	1		S85	0	0	0	0	0	0	0	0	0	0	1	0
chrXIV	3616500	3626000	ENSGACG00000016351	3613583	3619950	3450	0.541856	1.5	2.5	0	1		S40	0	0	0	0	0	0	1	0	0	0	0	0
chrXIV	3616500	3626000	ENSGACG00000016369	3620862	3626191	5138	0.964158	1.5	3	0	1		S40	0	0	0	0	0	0	1	0	0	0	0	0
chrXIV	3987000	3999500	ENSGACG00000016473	3993505	3998272	4767	1	1.5	2.5	0	1		S23	0	0	0	0	0	0	1	0	0	0	0	0
chrXIV	6532000	6536000	ENSGACG00000016959	6533607	6537690	2393	0.586089	1.5	2.5	1	0	S49		0	0	1	0	0	0	0	0	0	0	0	0
chrXIV	7114000	7124500	ENSGACG00000017252	7115052	7120518	5466	1	1.5	2.5	1	0	S67		1	0	0	0	0	0	0	0	0	0	0	0
chrXIV	7727500	7733500	ENSGACG00000017404	7722819	7731924	4424	0.485887	1.75	2.5	1	0	S2		0	1	0	0	0	0	0	0	0	0	0	0
chrXIV	10181500	10197500	ENSGACG00000017875	10191253	10192324	1071	1	1.5	3	0	1		S28	0	0	0	0	0	0	0	0	0	1	0	0
chrXIV	10181500	10197500	ENSGACG00000017873	10187924	10188771	847	1	1	3	0	1		S28	0	0	0	0	0	0	0	0	0	1	0	0
chrXIV	10599000	10606000	ENSGACG00000017951	10602215	10603879	1664	1	0.8	2.5	0	2		S13,S40	0	0	0	0	0	0	1	0	0	1	0	0
chrXIV	11259500	11282500	ENSGACG00000018106	11265127	11269636	4509	1	1.5	2.7	0	10		S3,S10,S22,S28,S33,S34,S45,S57,S77,S88	0	0	0	0	0	0	0	1	4	1	1	3
chrXIV	11289000	11299000	ENSGACG00000018118	11292288	11299981	6712	0.872481	1.5	2.5	0	1		S43	0	0	0	0	0	0	0	1	0	0	0	0
chrXIV	11289000	11299000	ENSGACG00000018117	11289168	11291245	2077	1	1.5	3	0	1		S43	0	0	0	0	0	0	0	1	0	0	0	0
chrXIV	11516000	11525000	ENSGACG00000018150	11518319	11527676	6681	0.714011	1.5	2.5	0	8		S1,S19,S29,S34,S43,S50,S76,S92	0	0	0	0	0	0	0	5	3	0	0	0
chrXIV	14595500	14603000	ENSGACG00000018526	14598448	14604760	4552	0.721166	1	2.5	0	1		S66	0	0	0	0	0	0	0	0	0	0	1	0
chrXIX	897500	905000	ENSGACG00000002356	901299	904432	3133	1	1.5	2.5	0	1		S80	0	0	0	0	0	0	0	0	0	0	1	0
chrXIX	2457500	2547500	ENSGACG00000003003	2530796	2539506	8710	1	0.5	3	0	1		S74	0	0	0	0	0	0	0	0	0	0	0	1
chrXIX	14042500	14054000	ENSGACG00000011389	14035359	14046824	4324	0.377148	1.5	2.5	0	1		S31	0	0	0	0	0	0	0	0	0	0	0	1
chrXIX	19635500	19644000	ENSGACG00000013886	19640857	19642905	2048	1	1	2.75	0	4		S20,S30,S44,S58	0	0	0	0	0	0	0	3	1	0	0	0
chrXV	489000	509000	ENSGACG00000004495	485619	499810	10810	0.76175	1.5	2.5	1	0	S16		0	1	0	0	0	0	0	0	0	0	0	0
chrXV	489000	509000	ENSGACG00000004515	503553	505545	1992	1	1.5	3	1	0	S16		0	1	0	0	0	0	0	0	0	0	0	0
chrXV	1427000	1434500	ENSGACG00000005081	1425352	1432233	5233	0.7605	1.5	2.5	0	1		S37	0	0	0	0	0	0	0	0	0	0	1	0
chrXV	1862000	1873000	ENSGACG00000005683	1860723	1867957	5957	0.823472	1.5	2.5	3	6	S32,S59,S60	S19,S38,S58,S63,S76,S78	0	0	0	0	0	3	0	2	3	0	1	0
chrXV	2181000	2186500	ENSGACG00000005932	2183537	2188809	2963	0.562026	1.5	2.5	0	1		S25	0	0	0	0	0	0	1	0	0	0	0	0
chrXV	3524000	3533000	ENSGACG00000006881	3525712	3535112	7288	0.775319	1.5	2.5	0	1		S17	0	0	0	0	0	0	0	0	0	0	0	1
chrXV	7206000	7217500	ENSGACG00000009397	7208167	7213514	5347	1	1.5	2.75	0	1		S68	0	0	0	0	0	0	1	0	0	0	0	0
chrXV	10198000	10212000	ENSGACG00000011010	10194807	10202293	4293	0.57347	1.5	2.5	0	1		S75	0	0	0	0	0	0	0	1	0	0	0	0
chrXV	10307500	10320500	ENSGACG00000011037	10306493	10314194	6694	0.869238	1.5	2.5	0	1		S13	0	0	0	0	0	0	0	0	0	1	0	0
chrXV	11535500	11551000	ENSGACG00000011761	11548362	11552468	2638	0.642474	1.5	2.5	0	1		S57	0	0	0	0	0	0	0	1	0	0	0	0
chrXV	11535500	11551000	ENSGACG00000011759	11545674	11546648	974	1	1.5	3	0	1		S57	0	0	0	0	0	0	0	1	0	0	0	0
chrXV	11535500	11551000	ENSGACG00000011756	11539450	11542583	3133	1	1.5	3	0	1		S57	0	0	0	0	0	0	0	1	0	0	0	0
chrXV	15461500	15469500	ENSGACG00000013132	15464249	15467355	3106	1	1.5	3	0	1		S93	0	0	0	0	0	0	0	0	0	1	0	0
chrXV	15489500	15580500	ENSGACG00000013137	15472295	15517015	27515	0.615273	1.5	2.5	0	1		S18	0	0	0	0	0	0	0	0	0	0	0	1
chrXV	15489500	15580500	ENSGACG00000013158	15532100	15557191	25091	1	1.5	2.5	0	1		S18	0	0	0	0	0	0	0	0	0	0	0	1
chrXV	15489500	15580500	ENSGACG00000013166	15561559	15566543	4984	1	1.5	2.5	0	1		S18	0	0	0	0	0	0	0	0	0	0	0	1
chrXVI	389500	413500	ENSGACG00000001508	387987	390399	899	0.37272	1.5	2.5	0	1		S93	0	0	0	0	0	0	0	0	0	1	0	0
chrXVI	389500	413500	ENSGACG00000001509	403150	408474	5324	1	1.5	2.5	0	1		S93	0	0	0	0	0	0	0	0	0	1	0	0
chrXVI	4119000	4133500	ENSGACG00000002188	4122733	4124448	1715	1	1.25	2.5	0	1		S77	0	0	0	0	0	0	0	0	1	0	0	0
chrXVI	6254500	6267000	ENSGACG00000002543	6258542	6263610	5068	1	1.5	2.5	0	2		S47,S78	0	0	0	0	0	0	0	0	2	0	0	0
chrXVI	6473000	6480000	ENSGACG00000002735	6467421	6477407	4407	0.441318	1.5	2.5	0	1		S10	0	0	0	0	0	0	0	0	0	0	0	1
chrXVI	7014500	7022000	ENSGACG00000002866	7017960	7022290	4040	0.933025	1.5	2.5	0	1		S36	0	0	0	0	0	0	0	0	0	0	1	0
chrXVI	8893500	8899500	ENSGACG00000003972	8896436	8897051	615	1	1	3	0	1		S50	0	0	0	0	0	0	0	0	1	0	0	0
chrXVI	9306500	9315500	ENSGACG00000004162	9310607	9311845	1238	1	1.25	2.75	0	1		S11	0	0	0	0	0	0	0	0	0	1	0	0
chrXVI	9306500	9315500	ENSGACG00000004159	9307412	9308584	1172	1	1.25	2.95	0	1		S11	0	0	0	0	0	0	0	0	0	1	0	0
chrXVI	10264500	10270000	ENSGACG00000005012	10264864	10267776	2912	1	1	2.55	0	3		S34,S44,S63	0	0	0	0	0	0	0	1	2	0	0	0
chrXVI	15746000	15752500	ENSGACG00000007909	15746120	15750301	4181	1	1.5	2.5	0	1		S3	0	0	0	0	0	0	0	0	1	0	0	0
chrXVII	2791000	2801000	ENSGACG00000004791	2791064	2793735	2671	1	1.5	2.75	0	1		S63	0	0	0	0	0	0	0	0	1	0	0	0
chrXVII	5068500	5122000	ENSGACG00000006403	5099665	5105780	6115	1	1.5	2.5	0	1		S86	0	0	0	0	0	0	0	0	0	0	1	0
chrXVII	5068500	5122000	ENSGACG00000006410	5112877	5123495	9123	0.859201	1.5	2.5	0	1		S86	0	0	0	0	0	0	0	0	0	0	1	0
chrXVII	5068500	5122000	ENSGACG00000006399	5080099	5086811	6712	1	1.5	3.5	0	1		S86	0	0	0	0	0	0	0	0	0	0	1	0
chrXVII	5746500	5757500	ENSGACG00000006994	5741714	5749024	2524	0.34528	1.5	2.5	0	1		S66	0	0	0	0	0	0	0	0	0	0	1	0
chrXVII	5746500	5757500	ENSGACG00000006997	5753036	5758427	4464	0.828047	1.5	2.5	0	1		S66	0	0	0	0	0	0	0	0	0	0	1	0
chrXVII	6707000	6729000	ENSGACG00000007667	6721536	6735350	7464	0.540321	1.5	2.4	0	3		S4,S29,S92	0	0	0	0	0	0	0	2	1	0	0	0
chrXVII	6707000	6729000	ENSGACG00000007658	6715138	6719710	4572	1	1.5	2.5	0	3		S4,S29,S92	0	0	0	0	0	0	0	2	1	0	0	0
chrXVII	7048500	7061000	ENSGACG00000007975	7058038	7067508	2962	0.312777	1.5	2.5	0	1		S77	0	0	0	0	0	0	0	0	1	0	0	0
chrXVII	8436000	8443500	ENSGACG00000008815	8433653	8438435	2435	0.509201	1.5	2.5	0	1		S29	0	0	0	0	0	0	0	1	0	0	0	0
chrXVII	8436000	8443500	ENSGACG00000022610	8437872	8438002	130	1	1.25	3	0	1		S29	0	0	0	0	0	0	0	1	0	0	0	0
chrXVII	8436000	8443500	ENSGACG00000022710	8437595	8437663	68	1	1.25	3	0	1		S29	0	0	0	0	0	0	0	1	0	0	0	0
chrXVII	12136000	12152500	ENSGACG00000011317	12139046	12144108	5062	1	1.5	2.5	0	1		S48	0	0	0	0	0	0	0	0	1	0	0	0
chrXVII	12629000	12637000	ENSGACG00000011572	12630235	12633981	3746	1	1.5	2.5	0	1		S20	0	0	0	0	0	0	0	0	1	0	0	0
chrXVII	14525500	14530500	ENSGACG00000012197	14527977	14531473	2523	0.721682	1.5	2.6	0	1		S48	0	0	0	0	0	0	0	0	1	0	0	0
chrXVIII	653000	674500	ENSGACG00000004253	668192	684567	6308	0.385221	1.5	2.5	0	1		S51	0	0	0	0	0	0	0	0	0	0	1	0
chrXVIII	3120500	3128000	ENSGACG00000005858	3113722	3122456	1956	0.223952	1.5	2.45	0	1		S96	0	0	0	0	0	0	1	0	0	0	0	0
chrXVIII	3120500	3128000	ENSGACG00000005916	3122754	3129455	5246	0.782868	1.5	2.5	0	1		S96	0	0	0	0	0	0	1	0	0	0	0	0
chrXVIII	4953000	4959500	ENSGACG00000006720	4947321	4954007	1007	0.150613	1.5	2.5	0	1		S78	0	0	0	0	0	0	0	0	1	0	0	0
chrXVIII	5467000	5474000	ENSGACG00000006840	5468997	5481723	5003	0.393132	1.5	2.5	0	1		S94	0	0	0	0	0	0	0	0	0	1	0	0
chrXVIII	8379000	8391000	ENSGACG00000008797	8378290	8384481	5481	0.885317	1.5	2.5	0	2		S14,S58	0	0	0	0	0	0	0	1	0	1	0	0
chrXVIII	9199500	9211000	ENSGACG00000009500	9208544	9210247	1703	1	1.5	2.5	0	1		S72	0	0	0	0	0	0	0	1	0	0	0	0
chrXVIII	10935000	10962000	ENSGACG00000010932	10954412	10967808	7588	0.566438	1.5	2.25	0	9		S9,S10,S45,S61,S62,S73,S74,S87,S88	0	0	0	0	0	0	0	0	0	0	0	9
chrXVIII	10935000	10962000	ENSGACG00000010905	10940767	10947132	6365	1	1.5	2.5	0	9		S9,S10,S45,S61,S62,S73,S74,S87,S88	0	0	0	0	0	0	0	0	0	0	0	9
chrXVIII	10935000	10962000	ENSGACG00000010916	10951524	10954300	2776	1	1.5	2.75	0	9		S9,S10,S45,S61,S62,S73,S74,S87,S88	0	0	0	0	0	0	0	0	0	0	0	9
chrXVIII	10935000	10962000	ENSGACG00000022615	10952042	10952119	77	1	1	3	0	6		S9,S10,S45,S61,S62,S88	0	0	0	0	0	0	0	0	0	0	0	6
chrXVIII	11203000	11211500	ENSGACG00000011113	11202174	11205243	2243	0.730857	1.5	2.5	0	1		S72	0	0	0	0	0	0	0	1	0	0	0	0
chrXVIII	11203000	11211500	ENSGACG00000011115	11205611	11214370	5889	0.672337	1.5	2.5	0	1		S72	0	0	0	0	0	0	0	1	0	0	0	0
chrXVIII	12866500	12895000	ENSGACG00000012027	12882208	12883362	1154	1	1.5	2.5	95	0	S1,S2,S3,S4,S5,S6,S7,S8,S9,S10,S11,S12,S13,S14,S15,S16,S17,S18,S19,S20,S21,S22,S23,S24,S25,S26,S27,S28,S29,S30,S31,S32,S33,S34,S35,S36,S37,S38,S39,S40,S41,S42,S43,S44,S45,S46,S47,S48,S49,S50,S51,S52,S53,S54,S55,S56,S57,S58,S59,S60,S61,S63,S64,S65,S66,S67,S68,S69,S70,S71,S72,S73,S74,S75,S76,S77,S78,S79,S80,S81,S82,S83,S84,S85,S86,S87,S88,S89,S90,S91,S92,S93,S94,S95,S96		16	16	16	16	16	15	0	0	0	0	0	0
chrXVIII	13285000	13294500	ENSGACG00000012177	13285637	13294900	8863	0.956817	1.5	2.5	1	0	S93		0	0	0	1	0	0	0	0	0	0	0	0
chrXVIII	13447000	13467000	ENSGACG00000012288	13457003	13458614	1611	1	1	2.5	1	2	S7	S29,S44	1	0	0	0	0	0	0	2	0	0	0	0
chrXVIII	15047000	15063000	ENSGACG00000013010	15043657	15056340	9340	0.736419	1.5	2.5	0	1		S43	0	0	0	0	0	0	0	1	0	0	0	0
chrXVIII	15047000	15063000	ENSGACG00000013025	15059227	15061405	2178	1	1.5	2.75	4	1	S29,S57,S80,S90	S43	0	2	1	0	1	0	0	1	0	0	0	0
chrXVIII	16074000	16082500	ENSGACG00000013671	16070193	16077811	3811	0.500263	1.5	2.5	0	2		S16,S33	0	0	0	0	0	0	0	1	1	0	0	0
chrXVIII	16074000	16082500	ENSGACG00000013674	16079845	16084740	2655	0.54239	1.5	2.5	0	1		S33	0	0	0	0	0	0	0	0	1	0	0	0
chrXX	1341000	1346500	ENSGACG00000003572	1337879	1342818	1818	0.368091	1.5	2.5	0	1		S89	0	0	0	0	0	0	0	0	1	0	0	0
chrXX	1341000	1346500	ENSGACG00000003590	1344205	1351536	2295	0.313054	1.5	2.5	0	1		S89	0	0	0	0	0	0	0	0	1	0	0	0
chrXX	5066500	5069500	ENSGACG00000005839	5066709	5069627	2791	0.956477	1.5	3	4	0	S29,S52,S71,S92		0	3	0	0	1	0	0	0	0	0	0	0
chrXX	8776000	8781500	ENSGACG00000007532	8774436	8779584	3584	0.696193	1.5	3	0	1		S87	0	0	0	0	0	0	0	0	0	0	0	1
chrXX	10848000	10857000	ENSGACG00000009260	10845415	10853328	5328	0.673322	1.5	2.5	1	1	S68	S33	1	0	0	0	0	0	0	0	1	0	0	0
chrXX	11257500	11263500	ENSGACG00000009481	11253658	11261515	4015	0.511009	1.5	2.5	0	2		S18,S61	0	0	0	0	0	0	0	0	0	0	0	2
chrXX	12674000	12681500	ENSGACG00000011686	12669787	12677898	3898	0.480582	1.5	2.5	0	1		S57	0	0	0	0	0	0	0	1	0	0	0	0
chrXX	13632500	13642500	ENSGACG00000012420	13634010	13636555	2545	1	1.2	2.5	1	0	S51		0	0	0	0	1	0	0	0	0	0	0	0
chrXX	15112500	15120000	ENSGACG00000013008	15116692	15118431	1739	1	1.5	3	0	1		S29	0	0	0	0	0	0	0	1	0	0	0	0
chrXX	15744000	15754000	ENSGACG00000013174	15741033	15750570	6570	0.688896	1.5	2.5	0	1		S33	0	0	0	0	0	0	0	0	1	0	0	0
chrXX	15744000	15754000	ENSGACG00000013179	15752134	15754751	1866	0.71303	1.5	2.6	0	1		S33	0	0	0	0	0	0	0	0	1	0	0	0
chrXX	17389500	17401500	ENSGACG00000013774	17393066	17397766	4700	1	1.5	2.5	0	1		S58	0	0	0	0	0	0	0	1	0	0	0	0
chrXX	17784500	17805500	ENSGACG00000013953	17788443	17794023	5580	1	1.5	2.95	0	6		S4,S15,S16,S71,S75,S92	0	0	0	0	0	0	0	5	1	0	0	0
chrXX	17992000	17998000	ENSGACG00000014015	17987599	17999153	6000	0.519301	1.5	2.5	0	1		S12	0	0	0	0	0	0	0	0	0	1	0	0
chrXXI	784500	793000	ENSGACG00000001694	786253	793940	6747	0.877716	1.5	2.5	0	1		S34	0	0	0	0	0	0	0	0	1	0	0	0
chrXXI	4344500	4356000	ENSGACG00000002374	4343543	4350834	6334	0.868742	1.5	2.5	0	1		S20	0	0	0	0	0	0	0	0	1	0	0	0
chrXXI	7110000	7132500	ENSGACG00000002845	7111028	7173655	21472	0.342855	1.5	2.25	0	2		S60,S73	0	0	0	0	0	0	0	0	0	0	0	2
chrXXI	7757500	7771000	ENSGACG00000003254	7759787	7768352	8565	1	1.5	2.5	0	1		S10	0	0	0	0	0	0	0	0	0	0	0	1
chrXXI	8127500	8137000	ENSGACG00000003553	8131606	8134827	3221	1	1.5	2.6	0	4		S29,S55,S77,S90	0	0	0	0	0	0	0	1	2	1	0	0
chrXXI	9378000	9400500	ENSGACG00000004059	9394951	9399420	4469	1	1.5	2.5	0	1		S76	0	0	0	0	0	0	0	1	0	0	0	0
chrXXI	9378000	9400500	ENSGACG00000004052	9389962	9394107	4145	1	1.5	2.5	0	1		S76	0	0	0	0	0	0	0	1	0	0	0	0
chrXXI	9378000	9400500	ENSGACG00000004036	9382885	9386232	3347	1	1.5	2.5	0	1		S76	0	0	0	0	0	0	0	1	0	0	0	0
chrXXI	9378000	9400500	ENSGACG00000004034	9379460	9381939	2479	1	1.5	2.75	0	1		S76	0	0	0	0	0	0	0	1	0	0	0	0
chrXXI	9924000	9932000	ENSGACG00000004505	9927422	9929730	2308	1	1.5	2.5	0	1		S71	0	0	0	0	0	0	0	1	0	0	0	0
chrXXI	10873500	10881000	ENSGACG00000004999	10877379	10881590	3621	0.859891	1.5	2.5	0	1		S57	0	0	0	0	0	0	0	1	0	0	0	0
chrXXI	10873500	10881000	ENSGACG00000004998	10874433	10876031	1598	1	1.5	3	0	1		S57	0	0	0	0	0	0	0	1	0	0	0	0
chrXXI	10920000	10929500	ENSGACG00000005074	10916060	10925789	5789	0.595025	1.5	2.5	0	1		S66	0	0	0	0	0	0	0	0	0	0	1	0

## Sheet: TableS4.Indivs
Table S4. Number of CNVs per individual (excluding sex-specific CNVs).
Individual	population	sex	deletions	duplications	gene deletions	gene duplications
S1	FAL	female	89	21	8	9
S2	FAL	female	101	18	8	6
S3	KIE	female	94	23	11	23
S4	KIE	female	89	29	9	18
S5	NYN	female	89	24	8	13
S6	NYN	female	98	18	12	6
S7	BAR	male	91	27	7	22
S8	BAR	male	86	14	11	7
S9	SYL	male	85	21	11	16
S10	SYL	male	94	31	13	24
S11	LET	male	88	23	4	16
S12	LET	male	85	24	7	10
S13	LET	female	89	20	10	8
S14	LET	female	85	22	5	13
S15	FAL	female	95	21	11	11
S16	FAL	female	91	29	10	15
S17	SYL	female	78	31	10	21
S18	SYL	female	80	27	8	23
S19	KIE	female	99	25	12	24
S20	KIE	female	88	25	9	16
S21	NYN	female	87	20	10	9
S22	NYN	female	77	24	9	13
S23	BAR	male	93	15	10	12
S24	BAR	male	81	18	7	14
S25	BAR	female	92	17	8	8
S26	BAR	female	85	24	7	11
S27	LET	female	76	20	3	18
S28	LET	female	86	24	10	13
S29	FAL	female	101	25	11	15
S30	FAL	female	94	23	10	14
S31	SYL	female	89	16	10	8
S32	SYL	female	84	24	10	16
S33	KIE	female	95	34	9	31
S34	KIE	female	91	28	10	24
S35	NYN	female	85	11	10	7
S36	NYN	female	94	23	8	12
S37	NYN	male	94	23	10	11
S38	NYN	male	88	21	6	13
S39	BAR	female	88	15	10	9
S40	BAR	female	89	22	10	17
S41	LET	female	85	13	12	10
S42	LET	female	106	16	12	12
S43	FAL	female	82	26	10	14
S44	FAL	female	77	32	10	15
S45	SYL	male	91	24	12	18
S46	SYL	male	75	22	7	16
S47	KIE	male	86	22	10	14
S48	KIE	male	97	29	13	23
S49	KIE	male	97	25	12	10
S50	KIE	male	82	28	12	14
S51	NYN	female	94	19	13	7
S52	NYN	male	92	17	9	13
S53	BAR	female	93	18	11	9
S54	BAR	female	98	19	12	9
S55	LET	female	84	24	10	9
S56	LET	female	89	21	10	8
S57	FAL	male	89	31	14	24
S58	FAL	male	83	23	9	14
S59	SYL	male	89	26	13	10
S60	SYL	male	88	26	11	8
S61	SYL	male	80	22	10	15
S62	SYL	male	88	19	6	18
S63	KIE	male	84	29	11	21
S64	KIE	male	94	21	10	15
S65	NYN	male	88	28	5	18
S66	NYN	male	81	29	10	16
S67	BAR	female	95	17	13	8
S68	BAR	female	90	28	8	19
S69	LET	male	87	18	13	10
S70	LET	male	83	17	9	9
S71	FAL	male	93	25	7	20
S72	FAL	male	90	23	10	14
S73	SYL	female	93	19	10	13
S74	SYL	female	84	24	13	10
S75	FAL	male	94	31	12	15
S76	FAL	male	92	25	9	21
S77	KIE	male	83	33	11	23
S78	KIE	male	92	27	12	23
S79	NYN	female	85	19	7	6
S80	NYN	female	85	20	12	9
S81	BAR	male	84	17	10	10
S82	BAR	male	88	23	12	20
S83	LET	male	81	24	8	13
S84	LET	male	76	24	2	12
S85	NYN	male	79	24	5	15
S86	NYN	female	93	18	10	17
S87	SYL	female	82	27	10	18
S88	SYL	female	93	21	10	16
S89	KIE	female	100	30	10	21
S90	KIE	female	89	27	11	21
S91	FAL	male	96	14	9	12
S92	FAL	male	85	28	10	24
S93	LET	male	90	24	8	15
S94	LET	male	97	17	7	14
S95	BAR	male	80	23	7	16
S96	BAR	male	88	24	11	13

## Sheet: TableS5.BalticSpecificCNVs
Table S5. Gene CNV duplications that are at >10% frequency across the Baltic and North Sea samples but not found in previous studies in other populations, showing the proportion of the gene length overlapping a CNV and the number of individuals who have a duplication in each population.
Gene	Gene Name	Chrom	Start	End	LET	BAR	NYN	FAL	KIE	SYL
ENSGACG00000019171	fbxo18	chrIV	22119666	22129009	3	4	2	4	2	3
ENSGACG00000008318	-	chrI	6999915	7002778	4	4	3	1	0	1
ENSGACG00000013890	ugt2b5	chrXIII	17432508	17436479	5	2	5	9	11	5
ENSGACG00000010177	zgc:110626	chrXIII	9948999	9952380	1	1	2	2	4	1
ENSGACG00000006443	ppih	chrXII	7864312	7874314	4	2	5	7	11	2
ENSGACG00000019138	ptgr1	chrVII	2808939	2812270	2	1	0	3	12	0
ENSGACG00000015691	adma	chrII	10194215	10195993	0	0	0	2	9	0
ENSGACG00000014646	-	chrVIII	19316072	19320247	0	1	1	4	6	3

## Sheet: TableS6.VstGenes
Table S6. Vst for gene CNVs, showing the proportion of the gene overlapping a CNV (Prop), and the Vst values for each pairwise comparison (L=LET,B=BAR,N=NYN,F=FAL,K=KIE,S=SYL), and the last columns show the average of all pairwise Vst for each of the six populations and overall (Avg).
Gene	Chrom	Start	End	Prop	SvsL	SvsB	SvsN	SvsF	SvsK	KvsL	KvsB	KvsN	KvsF	FvsL	FvsB	FvsN	NvsL	NvsB	BvsL		LET	BAR	NYN	FAL	KIE	SYL	Avg
ENSGACG00000019138	chrVII	2808939	2812270	0.768838	0.0355556	0	0	0.0735632	0.531351	0.443082	0.48593	0.531351	0.402604	0	0.00357143	0.0735632	0.0355556	0	0		0.102839	0.0979002	0.128094	0.11066	0.478863	0.128094	0.174408
ENSGACG00000019130	chrVII	2799482	2802249	1	0.0606061	0.0134003	0.0134003	0	0.379771	0.566703	0.524851	0.524851	0.243375	0.104632	0.0635417	0.0635417	0	0	0		0.146388	0.120359	0.120359	0.0950181	0.44791	0.0934356	0.170578
ENSGACG00000010905	chrXVIII	10940767	10947132	1	0.371014	0.371014	0.371014	0.371014	0.371014	0	0	0	0	0	0	0	0	0	0		0.0742029	0.0742029	0.0742029	0.0742029	0.0742029	0.371014	0.123671
ENSGACG00000010916	chrXVIII	10951524	10954300	1	0.371014	0.371014	0.371014	0.371014	0.371014	0	0	0	0	0	0	0	0	0	0		0.0742029	0.0742029	0.0742029	0.0742029	0.0742029	0.371014	0.123671
ENSGACG00000010932	chrXVIII	10954412	10967808	0.566438	0.371014	0.371014	0.371014	0.371014	0.371014	0	0	0	0	0	0	0	0	0	0		0.0742029	0.0742029	0.0742029	0.0742029	0.0742029	0.371014	0.123671
ENSGACG00000014699	chrXIII	19762339	19764190	1	0	0	0.0822844	0	0.189421	0.286151	0.105602	0.507679	0.0761589	0.0497487	0	0.189421	0	0.242222	0.0656687		0.0803138	0.0826986	0.204321	0.0630658	0.233003	0.0543411	0.119624
ENSGACG00000016513	chrIV	2044919	2048363	1	0.306579	0.390508	0.390508	0.306579	0.390508	0	0	0	0	0	0	0	0	0	0		0.0613158	0.0781017	0.0781017	0.0613158	0.0781017	0.356937	0.118979
ENSGACG00000015691	chrII	10194215	10195993	1	0	0	0	0.0355556	0.311111	0.311111	0.311111	0.311111	0.199399	0.0355556	0.0355556	0.0355556	0	0	0		0.0693333	0.0693333	0.0693333	0.0683243	0.288769	0.0693333	0.105738
ENSGACG00000020534	chrVII	19715688	19717478	1	0.135758	0.371014	0.0976526	0	0.114286	0	0.0712551	0	0.114286	0.135758	0.371014	0.0976526	0	0	0		0.054303	0.162657	0.039061	0.143742	0.0599653	0.143742	0.100578
ENSGACG00000009731	chrX	14983617	14987400	1	0	0	0	0.101689	0.330516	0.263602	0.217476	0.266667	0.0282561	0.0820046	0.0673294	0.112232	0	0	0		0.0691212	0.056961	0.0757797	0.0783022	0.221303	0.0864411	0.0979847
ENSGACG00000000920	chrUn	2676591	2691409	0.533743	0	0	0	0	0.311111	0.311111	0.311111	0.211272	0.311111	0	0	0	0	0	0		0.0622222	0.0622222	0.0422544	0.0622222	0.291143	0.0622222	0.0970478
ENSGACG00000015694	chrII	10204462	10209140	0.435656	0	0	0	0	0.311111	0.311111	0.311111	0.311111	0.211272	0	0	0	0	0	0		0.0622222	0.0622222	0.0622222	0.0422544	0.291143	0.0622222	0.0970478
ENSGACG00000013898	chrXIII	17437663	17442146	1	0.164539	0.00357143	0.111979	0.36224	0.199531	0	0.0890351	0	0.0393229	0.00813269	0.25958	0.0891358	0	0.0248826	0.0820046		0.0509353	0.0918148	0.0451995	0.151682	0.0655777	0.168372	0.0955969
ENSGACG00000006443	chrXII	7864312	7874314	0.931214	0	0	0	0.0757931	0.241165	0.230382	0.368596	0.115693	0.00818452	0.0611429	0.162337	0	0	0.0569579	0.0055788		0.0594207	0.118694	0.0345302	0.0614915	0.192804	0.0633916	0.0883887
ENSGACG00000008831	chrX	13219610	13223472	1	0.138535	0.0370572	0.421657	0.127184	0.156705	0	0	0.0572451	0	0	0	0.0479401	0.0223553	0.121357	0		0.0321781	0.0316829	0.134111	0.0350249	0.04279	0.176228	0.0753358
ENSGACG00000013266	chrVIII	17193570	17195072	1	0.199814	0.199531	0.111979	0	0.114286	0.00972222	0	0	0.0527778	0.146377	0.138305	0.0619926	0	0	0		0.0711827	0.0675671	0.0347944	0.0798905	0.0353571	0.125122	0.0689856
ENSGACG00000022615	chrXVIII	10952042	10952119	1	0.205128	0.205128	0.205128	0.205128	0.205128	0	0	0	0	0	0	0	0	0	0		0.0410256	0.0410256	0.0410256	0.0410256	0.0410256	0.205128	0.0683761
ENSGACG00000015785	chrUn	30163480	30165275	1	0	0.135758	0	0.0606061	0.183754	0.138535	0	0.183754	0.0317016	0.0134003	0	0.0606061	0	0.135758	0.0747559		0.0453383	0.0692542	0.0760234	0.0332628	0.107549	0.0760234	0.0679085
ENSGACG00000016064	chrII	13383101	13386019	1	0.0912202	0.00575256	0.0121805	0	0.102764	0.235798	0.150667	0.153915	0.102764	0.0912202	0.00575256	0.0121805	0	0	0		0.0836478	0.0324345	0.0356552	0.0423835	0.149182	0.0423835	0.0642811
ENSGACG00000013890	chrXIII	17432508	17436479	0.246537	0	0.0198095	0	0.0322751	0.125392	0.125392	0.293671	0.0645614	0	0.0322751	0.185859	0	0	0.03125	0.0198095		0.0354953	0.11008	0.0191623	0.0500818	0.121803	0.0354953	0.0620196
ENSGACG00000006123	chrX	8844844	8846238	1	0	0	0	0.158025	0.0648923	0.0648923	0.0648923	0.0648923	0	0.158025	0.158025	0.158025	0	0	0		0.0445834	0.0445834	0.0445834	0.12642	0.0519138	0.0445834	0.0594445
ENSGACG00000004582	chrVI	5817186	5820331	1	0.173333	0.173333	0.173333	0.173333	0.173333	0	0	0	0	0	0	0	0	0	0		0.0346667	0.0346667	0.0346667	0.0346667	0.0346667	0.173333	0.0577778
ENSGACG00000011617	chrXIII	13147140	13149317	1	0	0	0	0.147444	0.0648923	0.0648923	0.0648923	0.0648923	0	0.147444	0.147444	0.147444	0	0	0		0.0424673	0.0424673	0.0424673	0.117955	0.0519138	0.0424673	0.0566231
ENSGACG00000018150	chrXIV	11518319	11527676	0.714011	0	0	0	0.135758	0.0735632	0.0735632	0.0735632	0.0735632	0.00098401	0.135758	0.135758	0.135758	0	0	0		0.0418642	0.0418642	0.0418642	0.108803	0.0590474	0.0418642	0.0558845
ENSGACG00000012027	chrXVIII	12882208	12883362	1	0.0248826	0.178522	0	0.111979	0.111979	0.00357143	0	0.0726496	0	0.00357143	0	0.0726496	0	0.158025	0.0735632		0.0211177	0.0820219	0.0606648	0.03764	0.03764	0.0854725	0.0540928
ENSGACG00000021717	chrUn	13533540	13533658	1	0	0.0712551	0	0.107707	0	0	0.0712551	0	0.107707	0.107707	0	0.146377	0	0.114286	0.0712551		0.0357923	0.0656102	0.0521325	0.0938993	0.0357923	0.0357923	0.0531698
ENSGACG00000011333	chrVI	14576349	14579075	1	0	0	0	0.111979	0.0619926	0.0619926	0.135758	0.0198095	0	0.111979	0.211272	0.0726496	0	0.00431849	0		0.0347944	0.0702696	0.0193555	0.101576	0.0559105	0.0347944	0.0527834
ENSGACG00000015787	chrUn	30169810	30171648	1	0	0.138889	0	0.0606061	0.183754	0.0847619	0	0.138535	0.0317016	0	0	0.0134003	0	0.0935673	0.0448179		0.025916	0.0554548	0.0491006	0.0211416	0.0877505	0.0766497	0.0526689
ENSGACG00000016067	chrII	13387600	13389773	1	0.0437811	0	0.0183333	0	0.0251572	0.199531	0.0890351	0.159189	0.03125	0.111979	0.0248826	0.0747559	0	0	0		0.0710582	0.0227835	0.0504556	0.0485735	0.100832	0.0174543	0.0518596
ENSGACG00000005683	chrXV	1860723	1867957	0.823472	0.0735632	0.0735632	0.1	0.12914	0.160417	0.0735632	0.0735632	0.00357143	0	0.0355556	0.0355556	0	0	0	0		0.0365364	0.0365364	0.0207143	0.0400503	0.0622229	0.107337	0.0505662
ENSGACG00000014646	chrVIII	19316072	19320247	1	0.0606061	0.0134003	0.0134003	0	0.0180252	0.176441	0.127184	0.127184	0.0255125	0.114286	0.0355556	0.0355556	0	0	0		0.0702666	0.0352281	0.0352281	0.0421819	0.0948695	0.0210864	0.0498101
ENSGACG00000019582	chrIX	18363585	18365747	1	0.114286	0.135758	0.0355556	0.205128	0.0355556	0	0.03125	0	0.0527778	0	0	0.0527778	0	0.03125	0		0.0228571	0.0396515	0.0239167	0.0621368	0.0239167	0.105257	0.0462892
ENSGACG00000004576	chrVI	5814868	5816904	0.935167	0.135758	0.135758	0.135758	0.135758	0.135758	0	0	0	0	0	0	0	0	0	0		0.0271515	0.0271515	0.0271515	0.0271515	0.0271515	0.135758	0.0452525
ENSGACG00000013953	chrXX	17788443	17794023	1	0	0	0	0.138889	0	0	0	0	0.0935673	0.138889	0.138889	0.138889	0	0	0		0.0277778	0.0277778	0.0277778	0.129825	0.0187135	0.0277778	0.0432749
ENSGACG00000005345	chrXIII	3287748	3291445	0.931837	0.111979	0.0519252	0	0.0747559	0	0.160417	0.0747559	0	0.114286	0	0	0.00098401	0.0248826	0	0		0.0594557	0.0253362	0.00517333	0.0380051	0.0698917	0.0477321	0.0409323
ENSGACG00000016687	chrIX	4859253	4872299	1	0	0	0	0	0.114286	0.114286	0.114286	0.114286	0.114286	0	0	0	0	0	0		0.0228571	0.0228571	0.0228571	0.0228571	0.114286	0.0228571	0.0380952
ENSGACG00000021183	chrUn	13533867	13534031	1	0	0.0712551	0	0.0677536	0	0	0.0355556	0	0.0386258	0.0677536	0	0.101689	0	0.114286	0.0712551		0.0278017	0.0584703	0.0431949	0.0551644	0.0148363	0.0278017	0.0378782
ENSGACG00000016669	chrIX	4852740	4857969	0.950277	0	0	0	0	0.0760259	0.114286	0.114286	0.114286	0.114286	0	0	0	0	0	0		0.0228571	0.0228571	0.0228571	0.0228571	0.106634	0.0152052	0.0355446
ENSGACG00000020968	chrUn	13533305	13533424	1	0.0277384	0	0.101689	0	0.101689	0	0.0820046	0	0.0504505	0	0	0.0504505	0	0.0820046	0.0197125		0.00949018	0.0367443	0.0468288	0.0201802	0.0468288	0.0462232	0.0343826
ENSGACG00000010182	chrXIII	9952935	9956281	1	0.0282561	0.0282561	0	0	0.0135511	0.114286	0.114286	0.0760259	0.0448179	0.0355556	0.0355556	0	0	0	0		0.0356195	0.0356195	0.0152052	0.0231858	0.0725933	0.0140127	0.032706
ENSGACG00000005908	chrVIII	5827510	5844086	0.964648	0	0.0141762	0	0.0735632	0	0.0055788	0.0437811	0	0.0355556	0.0964824	0.133773	0.0355556	0.0055788	0.0437811	0		0.021528	0.0471024	0.0169831	0.074986	0.0169831	0.0175479	0.0325217
ENSGACG00000005911	chrVIII	5829401	5834466	1	0	0.0416667	0	0.0735632	0	0	0.0330952	0	0.0282561	0.0976526	0.147444	0.0282561	0	0.0330952	0		0.0195305	0.0510603	0.0122703	0.0750344	0.0122703	0.023046	0.032202
ENSGACG00000005067	chrI	853150	864471	1	0.0964824	0.0964824	0.0418182	0.0055788	0	0.0735632	0.0735632	0.00357143	0	0.0355556	0.0355556	0	0	0	0		0.0411202	0.0411202	0.00907792	0.015338	0.0301396	0.0480724	0.0308114
ENSGACG00000008318	chrI	6999915	7002778	1	0.0355556	0.0418182	0.00357143	0	0	0.114286	0.0964824	0.0735632	0	0.0355556	0.0418182	0.00357143	0	0	0		0.0370794	0.0360238	0.0161412	0.016189	0.0568663	0.016189	0.0297481
ENSGACG00000021620	chrUn	13534536	13534653	1	0.0735632	0.114286	0.0735632	0.0964824	0	0.00357143	0.0355556	0.00357143	0.0418182	0	0	0	0	0	0		0.0154269	0.0299683	0.0154269	0.0276601	0.0169033	0.0715789	0.0294941
ENSGACG00000005338	chrXIII	3257765	3259517	1	0	0	0	0	0.0418182	0.211272	0.0519252	0.00357143	0.0134003	0.0210526	0	0	0.0784993	0	0		0.0621648	0.010385	0.0164141	0.00689059	0.0643975	0.00836364	0.0281026
ENSGACG00000022720	chrUn	13535150	13535264	1	0.0355556	0	0	0.0606061	0	0.0355556	0	0	0.0606061	0	0.0606061	0.0606061	0.0355556	0	0.0355556		0.0284444	0.0192323	0.0192323	0.0484848	0.0192323	0.0192323	0.0256431
ENSGACG00000007974	chrVIII	9234256	9238284	1	0.114286	0.0355556	0	0.114286	0.0355556	0	0	0	0	0	0	0.0355556	0.0355556	0	0		0.0299683	0.00711111	0.0142222	0.0299683	0.00711111	0.0599365	0.0247196
ENSGACG00000000983	chrUn	6974878	6976076	0.898164	0	0	0.0355556	0	0.0355556	0.114286	0	0	0	0.0355556	0	0	0.114286	0	0.0355556		0.0599365	0.00711111	0.0299683	0.00711111	0.0299683	0.0142222	0.0247196
ENSGACG00000015725	chrII	10451835	10467359	0.397127	0	0	0	0	0.0735632	0.0735632	0.0735632	0.0735632	0.0735632	0	0	0	0	0	0		0.0147126	0.0147126	0.0147126	0.0147126	0.0735632	0.0147126	0.0245211
ENSGACG00000018106	chrXIV	11265127	11269636	1	0.0248826	0.0648923	0.0248826	0	0	0.0519252	0.0976526	0.0519252	0.00972222	0	0	0	0	0	0		0.0153616	0.032509	0.0153616	0.00194444	0.042245	0.0229315	0.0217255
ENSGACG00000004408	chrI	42005	46064	0.369549	0.00098401	0	0.0115942	0.121667	0	0	0	0	0.0322751	0	0.121667	0.00313725	0	0.0115942	0.00098401		0.000393604	0.026849	0.00526513	0.0557491	0.00645503	0.026849	0.0202601
ENSGACG00000005839	chrXX	5066709	5069627	0.956477	0	0	0	0.0735632	0	0	0	0	0.0735632	0.0735632	0.0735632	0.00357143	0	0	0		0.0147126	0.0147126	0.000714286	0.0595649	0.0147126	0.0147126	0.019855
ENSGACG00000010050	chrVIII	12782195	12784701	1	0.00357143	0.0735632	0.0735632	0.0735632	0.0735632	0	0	0	0	0	0	0	0	0	0		0.000714286	0.0147126	0.0147126	0.0147126	0.0147126	0.0595649	0.019855
ENSGACG00000013886	chrXIX	19640857	19642905	1	0	0	0	0.0735632	0	0	0	0	0.00357143	0.0735632	0.0735632	0.0735632	0	0	0		0.0147126	0.0147126	0.0147126	0.0595649	0.000714286	0.0147126	0.019855
ENSGACG00000005324	chrXIII	3199825	3242850	0.728646	0.0355556	0	0.0355556	0.0355556	0.0355556	0	0.0355556	0	0	0	0.0355556	0	0	0.0355556	0.0355556		0.0142222	0.0284444	0.0142222	0.0142222	0.0142222	0.0284444	0.018963
ENSGACG00000010177	chrXIII	9948999	9952380	1	0	0	0	0	0.0355556	0.0760259	0.0760259	0.0448179	0.0135511	0	0	0	0	0	0		0.0152052	0.0152052	0.00896359	0.00271022	0.0491953	0.00711111	0.0163984
ENSGACG00000011434	chrI	13179251	13180187	1	0.03125	0.0198095	0.0619926	0.0055788	0	0.03125	0.0198095	0.0619926	0.0055788	0	0	0	0	0	0		0.0125	0.00792381	0.024797	0.00223152	0.0237262	0.0237262	0.0158175
ENSGACG00000004443	chrVI	5158325	5161804	1	0	0	0.00357143	0	0	0	0.0355556	0.0735632	0	0	0	0.00357143	0.0735632	0	0.0355556		0.0218238	0.0142222	0.0308539	0.000714286	0.0218238	0.000714286	0.0150254
ENSGACG00000012288	chrXVIII	13457003	13458614	1	0	0	0	0.0355556	0	0	0	0	0.0355556	0.0355556	0.0645614	0.0355556	0	0	0		0.00711111	0.0129123	0.00711111	0.0413567	0.00711111	0.00711111	0.0137856
ENSGACG00000006290	chrI	3022737	3023274	1	0.0355556	0.0355556	0	0.0355556	0.0645614	0	0	0.03125	0	0	0	0	0	0	0		0.00711111	0.00711111	0.00625	0.00711111	0.0191623	0.0342456	0.0134985
ENSGACG00000018208	chrIX	10461924	10467607	0.986627	0.03125	0	0	0	0.0645614	0	0.0355556	0.0355556	0.0355556	0	0	0	0	0	0		0.00625	0.00711111	0.00711111	0.00711111	0.0342456	0.0191623	0.0134985
ENSGACG00000019173	chrIV	22128589	22135140	0.597008	0.00357143	0	0	0	0.00357143	0	0.0355556	0	0.0519252	0.0519252	0	0.0183333	0	0	0.0355556		0.0182104	0.0142222	0.00366667	0.0244367	0.0182104	0.00142857	0.0133625
ENSGACG00000002160	chrUn	13472449	13498085	0.666446	0	0	0	0.0355556	0	0	0	0	0.0355556	0.0355556	0.0355556	0.0355556	0	0	0		0.00711111	0.00711111	0.00711111	0.0355556	0.00711111	0.00711111	0.0118519
ENSGACG00000002543	chrXVI	6258542	6263610	1	0	0	0	0	0.0355556	0.0355556	0.0355556	0.0355556	0.0355556	0	0	0	0	0	0		0.00711111	0.00711111	0.00711111	0.00711111	0.0355556	0.00711111	0.0118519
ENSGACG00000002845	chrXXI	7111028	7173655	0.342855	0.0355556	0.0355556	0.0355556	0.0355556	0.0355556	0	0	0	0	0	0	0	0	0	0		0.00711111	0.00711111	0.00711111	0.00711111	0.00711111	0.0355556	0.0118519
ENSGACG00000002946	chrX	3330458	3337462	0.637065	0	0.0355556	0	0	0	0	0.0355556	0	0	0	0.0355556	0	0	0.0355556	0.0355556		0.00711111	0.0355556	0.00711111	0.00711111	0.00711111	0.00711111	0.0118519
ENSGACG00000002953	chrVI	2305295	2317459	0.489888	0	0	0	0	0.0355556	0.0355556	0.0355556	0.0355556	0.0355556	0	0	0	0	0	0		0.00711111	0.00711111	0.00711111	0.00711111	0.0355556	0.00711111	0.0118519
ENSGACG00000002962	chrVI	2319889	2328619	0.642726	0	0	0	0	0.0355556	0.0355556	0.0355556	0.0355556	0.0355556	0	0	0	0	0	0		0.00711111	0.00711111	0.00711111	0.00711111	0.0355556	0.00711111	0.0118519
ENSGACG00000003058	chrX	3768770	3772197	0.932886	0	0	0	0	0.0355556	0.0355556	0.0355556	0.0355556	0.0355556	0	0	0	0	0	0		0.00711111	0.00711111	0.00711111	0.00711111	0.0355556	0.00711111	0.0118519
ENSGACG00000003061	chrX	3777496	3783434	1	0	0	0	0	0.0355556	0.0355556	0.0355556	0.0355556	0.0355556	0	0	0	0	0	0		0.00711111	0.00711111	0.00711111	0.00711111	0.0355556	0.00711111	0.0118519
ENSGACG00000003072	chrX	3784664	3786568	1	0	0	0	0	0.0355556	0.0355556	0.0355556	0.0355556	0.0355556	0	0	0	0	0	0		0.00711111	0.00711111	0.00711111	0.00711111	0.0355556	0.00711111	0.0118519
ENSGACG00000003078	chrX	3793645	3798174	1	0	0	0	0	0.0355556	0.0355556	0.0355556	0.0355556	0.0355556	0	0	0	0	0	0		0.00711111	0.00711111	0.00711111	0.00711111	0.0355556	0.00711111	0.0118519
ENSGACG00000005701	chrVIII	5068180	5071857	1	0	0	0.0355556	0	0	0	0	0.0355556	0	0	0	0.0355556	0.0355556	0.0355556	0		0.00711111	0.00711111	0.0355556	0.00711111	0.00711111	0.00711111	0.0118519
ENSGACG00000006285	chrVIII	6647308	6654591	0.987505	0.0355556	0.0355556	0.0355556	0.0355556	0.0355556	0	0	0	0	0	0	0	0	0	0		0.00711111	0.00711111	0.00711111	0.00711111	0.00711111	0.0355556	0.0118519
ENSGACG00000009307	chrVI	10936042	10939626	0.406808	0	0	0	0	0.0355556	0.0355556	0.0355556	0.0355556	0.0355556	0	0	0	0	0	0		0.00711111	0.00711111	0.00711111	0.00711111	0.0355556	0.00711111	0.0118519
ENSGACG00000009481	chrXX	11253658	11261515	0.511009	0.0355556	0.0355556	0.0355556	0.0355556	0.0355556	0	0	0	0	0	0	0	0	0	0		0.00711111	0.00711111	0.00711111	0.00711111	0.00711111	0.0355556	0.0118519
ENSGACG00000015591	chrXIV	386094	390458	0.563245	0	0	0	0	0.0355556	0.0355556	0.0355556	0.0355556	0.0355556	0	0	0	0	0	0		0.00711111	0.00711111	0.00711111	0.00711111	0.0355556	0.00711111	0.0118519
ENSGACG00000015598	chrXIV	389938	392477	1	0	0	0	0	0.0355556	0.0355556	0.0355556	0.0355556	0.0355556	0	0	0	0	0	0		0.00711111	0.00711111	0.00711111	0.00711111	0.0355556	0.00711111	0.0118519
ENSGACG00000015604	chrXIV	393990	397568	0.841252	0	0	0	0	0.0355556	0.0355556	0.0355556	0.0355556	0.0355556	0	0	0	0	0	0		0.00711111	0.00711111	0.00711111	0.00711111	0.0355556	0.00711111	0.0118519
ENSGACG00000020375	chrVII	17690574	17695081	0.794542	0	0	0	0	0.0355556	0.0355556	0.0355556	0.0355556	0.0355556	0	0	0	0	0	0		0.00711111	0.00711111	0.00711111	0.00711111	0.0355556	0.00711111	0.0118519
ENSGACG00000005883	chrVIII	5803164	5824510	0.539211	0	0	0	0.00357143	0	0.0055788	0.0183333	0	0	0.0418182	0.0519252	0	0.0055788	0.0183333	0		0.0105952	0.0177184	0.00478243	0.019463	0.00478243	0.000714286	0.00967594
ENSGACG00000005012	chrXVI	10264864	10267776	1	0	0	0	0	0.0355556	0.0355556	0.0355556	0.0355556	0	0	0	0	0	0	0		0.00711111	0.00711111	0.00711111	0	0.0284444	0.00711111	0.00948148
ENSGACG00000007658	chrXVII	6715138	6719710	1	0	0	0	0.0355556	0	0	0	0	0	0.0355556	0.0355556	0.0355556	0	0	0		0.00711111	0.00711111	0.00711111	0.0284444	0	0.00711111	0.00948148
ENSGACG00000007667	chrXVII	6721536	6735350	0.540321	0	0	0	0.0355556	0	0	0	0	0	0.0355556	0.0355556	0.0355556	0	0	0		0.00711111	0.00711111	0.00711111	0.0284444	0	0.00711111	0.00948148
ENSGACG00000016327	chrII	14627366	14634689	0.223133	0.0355556	0.0355556	0	0.0355556	0.0355556	0	0	0	0	0	0	0	0	0	0		0.00711111	0.00711111	0	0.00711111	0.00711111	0.0284444	0.00948148
ENSGACG00000003074	chrX	3789001	3793635	1	0	0	0	0	0.0282561	0.0282561	0.0282561	0.0282561	0.0282561	0	0	0	0	0	0		0.00565121	0.00565121	0.00565121	0.00565121	0.0282561	0.00565121	0.00941869
ENSGACG00000011853	chrVIII	15173416	15175853	0.965531	0	0	0	0	0.0282561	0.0282561	0.0282561	0.0282561	0.0282561	0	0	0	0	0	0		0.00565121	0.00565121	0.00565121	0.00565121	0.0282561	0.00565121	0.00941869
ENSGACG00000020538	chrVII	19744061	19745030	1	0.0282561	0.0282561	0.0282561	0.0282561	0.0282561	0	0	0	0	0	0	0	0	0	0		0.00565121	0.00565121	0.00565121	0.00565121	0.00565121	0.0282561	0.00941869
ENSGACG00000018668	chrVII	518791	520048	1	0	0.0527778	0	0.0217687	0	0	0	0	0	0.00244994	0	0.00244994	0	0.0223553	0.0223553		0.00496105	0.0194977	0.00496105	0.00533372	0	0.0149093	0.00827713
ENSGACG00000013762	chrXI	13483374	13486153	1	0	0	0	0	0.0248826	0	0.0648923	0	0.0248826	0	0	0	0	0	0		0	0.0129785	0	0.00497653	0.0229315	0.00497653	0.00764384
ENSGACG00000003553	chrXXI	8131606	8134827	1	0	0	0	0	0.0355556	0	0.0355556	0.0355556	0	0	0	0	0	0	0		0	0.00711111	0.00711111	0	0.0213333	0.00711111	0.00711111
ENSGACG00000015486	chrXIV	167813	173841	0.720139	0.0355556	0	0	0	0	0.0355556	0	0	0	0.0355556	0	0	0	0	0		0.0213333	0	0	0.00711111	0.00711111	0.00711111	0.00711111
ENSGACG00000000633	chrUn	1488528	1504009	0.904916	0	0	0.0355556	0	0	0	0	0.0355556	0	0	0	0	0	0	0		0	0	0.0142222	0	0.00711111	0.00711111	0.00474074
ENSGACG00000019595	chrIX	18428700	18429968	1	0	0.0355556	0	0.0355556	0	0	0	0	0	0	0	0	0	0	0		0	0.00711111	0	0.00711111	0	0.0142222	0.00474074
ENSGACG00000013793	chrXIII	17319363	17325641	0.818891	0	0.03125	0.03125	0	0	0	0	0	0	0	0	0	0	0	0		0	0.00625	0.00625	0	0	0.0125	0.00416667
ENSGACG00000010146	chrV	12104654	12112727	0.495479	0	0.0282561	0	0	0	0	0	0	0	0	0	0	0	0	0.0282561		0.00565121	0.0113024	0	0	0	0.00565121	0.00376748
ENSGACG00000019171	chrIV	22119666	22129009	0.750187	0	0	0	0	0	0	0	0	0.0183333	0	0	0.0183333	0	0	0		0	0	0.00366667	0.00733333	0.00366667	0	0.00244444
ENSGACG00000019598	chrIX	18443756	18444299	1	0	0	0	0.0355556	0	0	0	0	0	0	0	0	0	0	0		0	0	0	0.00711111	0	0.00711111	0.00237037
ENSGACG00000002231	chrX	1591983	1595794	1	0	0	0	0.03125	0	0	0	0	0	0	0	0	0	0	0		0	0	0	0.00625	0	0.00625	0.00208333
ENSGACG00000009260	chrXX	10845415	10853328	0.673322	0	0	0	0	0	0	0.03125	0	0	0	0	0	0	0	0		0	0.00625	0	0	0.00625	0	0.00208333
ENSGACG00000018970	chrVII	1863103	1864632	1	0	0	0	0	0	0	0	0	0	0.03125	0	0	0	0	0		0.00625	0	0	0.00625	0	0	0.00208333
ENSGACG00000000906	chrUn	2624406	2634901	1	0	0	0	0	0	0.0055788	0	0	0	0	0	0	0	0	0		0.00111576	0	0	0	0.00111576	0	0.00037192
ENSGACG00000018003	chrIII	16775134	16777236	1	0	0	0.00313725	0	0	0	0	0	0	0	0	0	0	0	0		0	0	0.000627451	0	0	0.000627451	0.00020915
ENSGACG00000000083	chrUn	14121454	14126203	0.851969	0	0	0	0	0	0	0	0	0	0	0	0	0	0	0		0	0	0	0	0	0	0
ENSGACG00000000512	chrUn	1038390	1039638	1	0	0	0	0	0	0	0	0	0	0	0	0	0	0	0		0	0	0	0	0	0	0
ENSGACG00000000516	chrUn	1042506	1046480	1	0	0	0	0	0	0	0	0	0	0	0	0	0	0	0		0	0	0	0	0	0	0
ENSGACG00000000813	chrUn	2235630	2236553	1	0	0	0	0	0	0	0	0	0	0	0	0	0	0	0		0	0	0	0	0	0	0
ENSGACG00000001164	chrUn	3240261	3244901	0.840733	0	0	0	0	0	0	0	0	0	0	0	0	0	0	0		0	0	0	0	0	0	0
ENSGACG00000001176	chrUn	3253869	3270191	1	0	0	0	0	0	0	0	0	0	0	0	0	0	0	0		0	0	0	0	0	0	0
ENSGACG00000001179	chrUn	3271021	3275188	1	0	0	0	0	0	0	0	0	0	0	0	0	0	0	0		0	0	0	0	0	0	0
ENSGACG00000001183	chrUn	3275844	3280105	1	0	0	0	0	0	0	0	0	0	0	0	0	0	0	0		0	0	0	0	0	0	0
ENSGACG00000001508	chrXVI	387987	390399	0.37272	0	0	0	0	0	0	0	0	0	0	0	0	0	0	0		0	0	0	0	0	0	0
ENSGACG00000001509	chrXVI	403150	408474	1	0	0	0	0	0	0	0	0	0	0	0	0	0	0	0		0	0	0	0	0	0	0
ENSGACG00000001694	chrXXI	786253	793940	0.877716	0	0	0	0	0	0	0	0	0	0	0	0	0	0	0		0	0	0	0	0	0	0
ENSGACG00000002021	chrUn	12516349	12520112	0.970237	0	0	0	0	0	0	0	0	0	0	0	0	0	0	0		0	0	0	0	0	0	0
ENSGACG00000002188	chrXVI	4122733	4124448	1	0	0	0	0	0	0	0	0	0	0	0	0	0	0	0		0	0	0	0	0	0	0
ENSGACG00000002356	chrXIX	901299	904432	1	0	0	0	0	0	0	0	0	0	0	0	0	0	0	0		0	0	0	0	0	0	0
ENSGACG00000002374	chrXXI	4343543	4350834	0.868742	0	0	0	0	0	0	0	0	0	0	0	0	0	0	0		0	0	0	0	0	0	0
ENSGACG00000002575	chrX	2485854	2511087	0.33686	0	0	0	0	0	0	0	0	0	0	0	0	0	0	0		0	0	0	0	0	0	0
ENSGACG00000002666	chrVI	1320204	1324878	1	0	0	0	0	0	0	0	0	0	0	0	0	0	0	0		0	0	0	0	0	0	0
ENSGACG00000002735	chrXVI	6467421	6477407	0.441318	0	0	0	0	0	0	0	0	0	0	0	0	0	0	0		0	0	0	0	0	0	0
ENSGACG00000002866	chrXVI	7017960	7022290	0.933025	0	0	0	0	0	0	0	0	0	0	0	0	0	0	0		0	0	0	0	0	0	0
ENSGACG00000002934	chrVIII	196884	202980	0.570866	0	0	0	0	0	0	0	0	0	0	0	0	0	0	0		0	0	0	0	0	0	0
ENSGACG00000002940	chrVIII	206698	216408	0.752008	0	0	0	0	0	0	0	0	0	0	0	0	0	0	0		0	0	0	0	0	0	0
ENSGACG00000002976	chrVIII	302174	305395	0.743558	0	0	0	0	0	0	0	0	0	0	0	0	0	0	0		0	0	0	0	0	0	0
ENSGACG00000003003	chrXIX	2530796	2539506	1	0	0	0	0	0	0	0	0	0	0	0	0	0	0	0		0	0	0	0	0	0	0
ENSGACG00000003056	chrXII	1404687	1411972	0.729307	0	0	0	0	0	0	0	0	0	0	0	0	0	0	0		0	0	0	0	0	0	0
ENSGACG00000003254	chrXXI	7759787	7768352	1	0	0	0	0	0	0	0	0	0	0	0	0	0	0	0		0	0	0	0	0	0	0
ENSGACG00000003572	chrXX	1337879	1342818	0.368091	0	0	0	0	0	0	0	0	0	0	0	0	0	0	0		0	0	0	0	0	0	0
ENSGACG00000003590	chrXX	1344205	1351536	0.313054	0	0	0	0	0	0	0	0	0	0	0	0	0	0	0		0	0	0	0	0	0	0
ENSGACG00000003625	chrXII	2362115	2368494	1	0	0	0	0	0	0	0	0	0	0	0	0	0	0	0		0	0	0	0	0	0	0
ENSGACG00000003666	chrX	5191873	5200415	0.366074	0	0	0	0	0	0	0	0	0	0	0	0	0	0	0		0	0	0	0	0	0	0
ENSGACG00000003972	chrXVI	8896436	8897051	1	0	0	0	0	0	0	0	0	0	0	0	0	0	0	0		0	0	0	0	0	0	0
ENSGACG00000004034	chrXXI	9379460	9381939	1	0	0	0	0	0	0	0	0	0	0	0	0	0	0	0		0	0	0	0	0	0	0
ENSGACG00000004036	chrXXI	9382885	9386232	1	0	0	0	0	0	0	0	0	0	0	0	0	0	0	0		0	0	0	0	0	0	0
ENSGACG00000004052	chrXXI	9389962	9394107	1	0	0	0	0	0	0	0	0	0	0	0	0	0	0	0		0	0	0	0	0	0	0
ENSGACG00000004059	chrXXI	9394951	9399420	1	0	0	0	0	0	0	0	0	0	0	0	0	0	0	0		0	0	0	0	0	0	0
ENSGACG00000004070	chrXIII	1530483	1537967	1	0	0	0	0	0	0	0	0	0	0	0	0	0	0	0		0	0	0	0	0	0	0
ENSGACG00000004114	chrXIII	1538554	1540560	0.97009	0	0	0	0	0	0	0	0	0	0	0	0	0	0	0		0	0	0	0	0	0	0
ENSGACG00000004144	chrXII	3528805	3530395	1	0	0	0	0	0	0	0	0	0	0	0	0	0	0	0		0	0	0	0	0	0	0
ENSGACG00000004159	chrXVI	9307412	9308584	1	0	0	0	0	0	0	0	0	0	0	0	0	0	0	0		0	0	0	0	0	0	0
ENSGACG00000004162	chrXVI	9310607	9311845	1	0	0	0	0	0	0	0	0	0	0	0	0	0	0	0		0	0	0	0	0	0	0
ENSGACG00000004224	chrVIII	2333579	2340510	0.57856	0	0	0	0	0	0	0	0	0	0	0	0	0	0	0		0	0	0	0	0	0	0
ENSGACG00000004230	chrVIII	2340977	2344885	0.389713	0	0	0	0	0	0	0	0	0	0	0	0	0	0	0		0	0	0	0	0	0	0
ENSGACG00000004253	chrXVIII	668192	684567	0.385221	0	0	0	0	0	0	0	0	0	0	0	0	0	0	0		0	0	0	0	0	0	0
ENSGACG00000004257	chrVIII	2375425	2378608	1	0	0	0	0	0	0	0	0	0	0	0	0	0	0	0		0	0	0	0	0	0	0
ENSGACG00000004495	chrXV	485619	499810	0.76175	0	0	0	0	0	0	0	0	0	0	0	0	0	0	0		0	0	0	0	0	0	0
ENSGACG00000004505	chrXXI	9927422	9929730	1	0	0	0	0	0	0	0	0	0	0	0	0	0	0	0		0	0	0	0	0	0	0
ENSGACG00000004515	chrXV	503553	505545	1	0	0	0	0	0	0	0	0	0	0	0	0	0	0	0		0	0	0	0	0	0	0
ENSGACG00000004734	chrXII	4425743	4430647	0.845636	0	0	0	0	0	0	0	0	0	0	0	0	0	0	0		0	0	0	0	0	0	0
ENSGACG00000004791	chrXVII	2791064	2793735	1	0	0	0	0	0	0	0	0	0	0	0	0	0	0	0		0	0	0	0	0	0	0
ENSGACG00000004998	chrXXI	10874433	10876031	1	0	0	0	0	0	0	0	0	0	0	0	0	0	0	0		0	0	0	0	0	0	0
ENSGACG00000004999	chrXXI	10877379	10881590	0.859891	0	0	0	0	0	0	0	0	0	0	0	0	0	0	0		0	0	0	0	0	0	0
ENSGACG00000005046	chrV	6178755	6189653	1	0	0	0	0	0	0	0	0	0	0	0	0	0	0	0		0	0	0	0	0	0	0
ENSGACG00000005049	chrVIII	3798129	3799410	1	0	0	0	0	0	0	0	0	0	0	0	0	0	0	0		0	0	0	0	0	0	0
ENSGACG00000005074	chrXXI	10916060	10925789	0.595025	0	0	0	0	0	0	0	0	0	0	0	0	0	0	0		0	0	0	0	0	0	0
ENSGACG00000005081	chrXV	1425352	1432233	0.7605	0	0	0	0	0	0	0	0	0	0	0	0	0	0	0		0	0	0	0	0	0	0
ENSGACG00000005337	chrI	1234076	1236094	1	0	0	0	0	0	0	0	0	0	0	0	0	0	0	0		0	0	0	0	0	0	0
ENSGACG00000005349	chrXIII	3293080	3299848	1	0	0	0	0	0	0	0	0	0	0	0	0	0	0	0		0	0	0	0	0	0	0
ENSGACG00000005362	chrI	1236296	1242154	1	0	0	0	0	0	0	0	0	0	0	0	0	0	0	0		0	0	0	0	0	0	0
ENSGACG00000005375	chrI	1260570	1274267	1	0	0	0	0	0	0	0	0	0	0	0	0	0	0	0		0	0	0	0	0	0	0
ENSGACG00000005391	chrXIII	3317978	3320151	1	0	0	0	0	0	0	0	0	0	0	0	0	0	0	0		0	0	0	0	0	0	0
ENSGACG00000005722	chrXI	2022608	2030635	0.547153	0	0	0	0	0	0	0	0	0	0	0	0	0	0	0		0	0	0	0	0	0	0
ENSGACG00000005798	chrX	8285150	8286967	1	0	0	0	0	0	0	0	0	0	0	0	0	0	0	0		0	0	0	0	0	0	0
ENSGACG00000005801	chrX	8286556	8288309	1	0	0	0	0	0	0	0	0	0	0	0	0	0	0	0		0	0	0	0	0	0	0
ENSGACG00000005858	chrXVIII	3113722	3122456	0.223952	0	0	0	0	0	0	0	0	0	0	0	0	0	0	0		0	0	0	0	0	0	0
ENSGACG00000005916	chrXVIII	3122754	3129455	0.782868	0	0	0	0	0	0	0	0	0	0	0	0	0	0	0		0	0	0	0	0	0	0
ENSGACG00000005932	chrXV	2183537	2188809	0.562026	0	0	0	0	0	0	0	0	0	0	0	0	0	0	0		0	0	0	0	0	0	0
ENSGACG00000005933	chrV	7845348	7873774	0.431788	0	0	0	0	0	0	0	0	0	0	0	0	0	0	0		0	0	0	0	0	0	0
ENSGACG00000006107	chrXIII	4577945	4581391	1	0	0	0	0	0	0	0	0	0	0	0	0	0	0	0		0	0	0	0	0	0	0
ENSGACG00000006116	chrXIII	4583142	4594893	0.671688	0	0	0	0	0	0	0	0	0	0	0	0	0	0	0		0	0	0	0	0	0	0
ENSGACG00000006228	chrXI	2655508	2658968	1	0	0	0	0	0	0	0	0	0	0	0	0	0	0	0		0	0	0	0	0	0	0
ENSGACG00000006389	chrXIII	5041627	5046111	0.916815	0	0	0	0	0	0	0	0	0	0	0	0	0	0	0		0	0	0	0	0	0	0
ENSGACG00000006399	chrXVII	5080099	5086811	1	0	0	0	0	0	0	0	0	0	0	0	0	0	0	0		0	0	0	0	0	0	0
ENSGACG00000006403	chrXVII	5099665	5105780	1	0	0	0	0	0	0	0	0	0	0	0	0	0	0	0		0	0	0	0	0	0	0
ENSGACG00000006410	chrXVII	5112877	5123495	0.859201	0	0	0	0	0	0	0	0	0	0	0	0	0	0	0		0	0	0	0	0	0	0
ENSGACG00000006506	chrXII	8028024	8032079	0.980518	0	0	0	0	0	0	0	0	0	0	0	0	0	0	0		0	0	0	0	0	0	0
ENSGACG00000006518	chrI	3325759	3330237	1	0	0	0	0	0	0	0	0	0	0	0	0	0	0	0		0	0	0	0	0	0	0
ENSGACG00000006524	chrXIII	5074450	5083942	0.889381	0	0	0	0	0	0	0	0	0	0	0	0	0	0	0		0	0	0	0	0	0	0
ENSGACG00000006546	chrI	3332782	3338589	1	0	0	0	0	0	0	0	0	0	0	0	0	0	0	0		0	0	0	0	0	0	0
ENSGACG00000006550	chrI	3340593	3345546	0.788815	0	0	0	0	0	0	0	0	0	0	0	0	0	0	0		0	0	0	0	0	0	0
ENSGACG00000006590	chrV	8464438	8470162	0.814465	0	0	0	0	0	0	0	0	0	0	0	0	0	0	0		0	0	0	0	0	0	0
ENSGACG00000006712	chrXI	3403022	3408552	0.642315	0	0	0	0	0	0	0	0	0	0	0	0	0	0	0		0	0	0	0	0	0	0
ENSGACG00000006720	chrXVIII	4947321	4954007	0.150613	0	0	0	0	0	0	0	0	0	0	0	0	0	0	0		0	0	0	0	0	0	0
ENSGACG00000006733	chrXI	3410003	3411245	1	0	0	0	0	0	0	0	0	0	0	0	0	0	0	0		0	0	0	0	0	0	0
ENSGACG00000006746	chrVI	8006823	8009211	1	0	0	0	0	0	0	0	0	0	0	0	0	0	0	0		0	0	0	0	0	0	0
ENSGACG00000006750	chrVI	8010221	8017184	1	0	0	0	0	0	0	0	0	0	0	0	0	0	0	0		0	0	0	0	0	0	0
ENSGACG00000006768	chrVI	8018384	8020392	1	0	0	0	0	0	0	0	0	0	0	0	0	0	0	0		0	0	0	0	0	0	0
ENSGACG00000006773	chrVI	8021701	8022974	1	0	0	0	0	0	0	0	0	0	0	0	0	0	0	0		0	0	0	0	0	0	0
ENSGACG00000006840	chrXVIII	5468997	5481723	0.393132	0	0	0	0	0	0	0	0	0	0	0	0	0	0	0		0	0	0	0	0	0	0
ENSGACG00000006881	chrXV	3525712	3535112	0.775319	0	0	0	0	0	0	0	0	0	0	0	0	0	0	0		0	0	0	0	0	0	0
ENSGACG00000006994	chrXVII	5741714	5749024	0.34528	0	0	0	0	0	0	0	0	0	0	0	0	0	0	0		0	0	0	0	0	0	0
ENSGACG00000006997	chrXVII	5753036	5758427	0.828047	0	0	0	0	0	0	0	0	0	0	0	0	0	0	0		0	0	0	0	0	0	0
ENSGACG00000007026	chrXI	3743298	3749291	0.799433	0	0	0	0	0	0	0	0	0	0	0	0	0	0	0		0	0	0	0	0	0	0
ENSGACG00000007213	chrVI	8360952	8364875	0.605404	0	0	0	0	0	0	0	0	0	0	0	0	0	0	0		0	0	0	0	0	0	0
ENSGACG00000007214	chrVIII	8091705	8095990	1	0	0	0	0	0	0	0	0	0	0	0	0	0	0	0		0	0	0	0	0	0	0
ENSGACG00000007240	chrVIII	8096513	8098870	1	0	0	0	0	0	0	0	0	0	0	0	0	0	0	0		0	0	0	0	0	0	0
ENSGACG00000007255	chrVI	8367393	8368248	1	0	0	0	0	0	0	0	0	0	0	0	0	0	0	0		0	0	0	0	0	0	0
ENSGACG00000007272	chrI	5357523	5359129	1	0	0	0	0	0	0	0	0	0	0	0	0	0	0	0		0	0	0	0	0	0	0
ENSGACG00000007278	chrVIII	8284106	8315383	0.399655	0	0	0	0	0	0	0	0	0	0	0	0	0	0	0		0	0	0	0	0	0	0
ENSGACG00000007309	chrVIII	8358317	8421177	0.281212	0	0	0	0	0	0	0	0	0	0	0	0	0	0	0		0	0	0	0	0	0	0
ENSGACG00000007368	chrVIII	8424315	8425927	1	0	0	0	0	0	0	0	0	0	0	0	0	0	0	0		0	0	0	0	0	0	0
ENSGACG00000007404	chrX	11133935	11135004	1	0	0	0	0	0	0	0	0	0	0	0	0	0	0	0		0	0	0	0	0	0	0
ENSGACG00000007413	chrX	11136069	11139784	0.923553	0	0	0	0	0	0	0	0	0	0	0	0	0	0	0		0	0	0	0	0	0	0
ENSGACG00000007419	chrVI	8589741	8610356	0.546156	0	0	0	0	0	0	0	0	0	0	0	0	0	0	0		0	0	0	0	0	0	0
ENSGACG00000007500	chrX	11278661	11291201	1	0	0	0	0	0	0	0	0	0	0	0	0	0	0	0		0	0	0	0	0	0	0
ENSGACG00000007527	chrXII	9950081	9951673	0.422739	0	0	0	0	0	0	0	0	0	0	0	0	0	0	0		0	0	0	0	0	0	0
ENSGACG00000007532	chrXX	8774436	8779584	0.696193	0	0	0	0	0	0	0	0	0	0	0	0	0	0	0		0	0	0	0	0	0	0
ENSGACG00000007901	chrV	9813450	9824646	0.370311	0	0	0	0	0	0	0	0	0	0	0	0	0	0	0		0	0	0	0	0	0	0
ENSGACG00000007909	chrXVI	15746120	15750301	1	0	0	0	0	0	0	0	0	0	0	0	0	0	0	0		0	0	0	0	0	0	0
ENSGACG00000007975	chrXVII	7058038	7067508	0.312777	0	0	0	0	0	0	0	0	0	0	0	0	0	0	0		0	0	0	0	0	0	0
ENSGACG00000008179	chrVIII	9367948	9370029	1	0	0	0	0	0	0	0	0	0	0	0	0	0	0	0		0	0	0	0	0	0	0
ENSGACG00000008211	chrV	10068041	10071545	0.987158	0	0	0	0	0	0	0	0	0	0	0	0	0	0	0		0	0	0	0	0	0	0
ENSGACG00000008442	chrV	10479811	10485802	1	0	0	0	0	0	0	0	0	0	0	0	0	0	0	0		0	0	0	0	0	0	0
ENSGACG00000008574	chrVIII	9707986	9716644	0.709633	0	0	0	0	0	0	0	0	0	0	0	0	0	0	0		0	0	0	0	0	0	0
ENSGACG00000008718	chrI	7652096	7662516	0.865259	0	0	0	0	0	0	0	0	0	0	0	0	0	0	0		0	0	0	0	0	0	0
ENSGACG00000008738	chrI	7711423	7718976	1	0	0	0	0	0	0	0	0	0	0	0	0	0	0	0		0	0	0	0	0	0	0
ENSGACG00000008797	chrXVIII	8378290	8384481	0.885317	0	0	0	0	0	0	0	0	0	0	0	0	0	0	0		0	0	0	0	0	0	0
ENSGACG00000008815	chrXVII	8433653	8438435	0.509201	0	0	0	0	0	0	0	0	0	0	0	0	0	0	0		0	0	0	0	0	0	0
ENSGACG00000008858	chrVIII	10377571	10409618	0.955409	0	0	0	0	0	0	0	0	0	0	0	0	0	0	0		0	0	0	0	0	0	0
ENSGACG00000008863	chrVIII	10410857	10414982	1	0	0	0	0	0	0	0	0	0	0	0	0	0	0	0		0	0	0	0	0	0	0
ENSGACG00000008878	chrVIII	10421882	10430586	1	0	0	0	0	0	0	0	0	0	0	0	0	0	0	0		0	0	0	0	0	0	0
ENSGACG00000008887	chrVIII	10436367	10439280	1	0	0	0	0	0	0	0	0	0	0	0	0	0	0	0		0	0	0	0	0	0	0
ENSGACG00000008904	chrXI	6106840	6114790	0.413836	0	0	0	0	0	0	0	0	0	0	0	0	0	0	0		0	0	0	0	0	0	0
ENSGACG00000008970	chrVIII	10776010	10780521	0.780536	0	0	0	0	0	0	0	0	0	0	0	0	0	0	0		0	0	0	0	0	0	0
ENSGACG00000008999	chrVIII	10783232	10785335	1	0	0	0	0	0	0	0	0	0	0	0	0	0	0	0		0	0	0	0	0	0	0
ENSGACG00000009158	chrI	8533756	8538878	1	0	0	0	0	0	0	0	0	0	0	0	0	0	0	0		0	0	0	0	0	0	0
ENSGACG00000009165	chrI	8558660	8571918	1	0	0	0	0	0	0	0	0	0	0	0	0	0	0	0		0	0	0	0	0	0	0
ENSGACG00000009171	chrI	8575329	8575822	1	0	0	0	0	0	0	0	0	0	0	0	0	0	0	0		0	0	0	0	0	0	0
ENSGACG00000009240	chrX	14213304	14214535	1	0	0	0	0	0	0	0	0	0	0	0	0	0	0	0		0	0	0	0	0	0	0
ENSGACG00000009242	chrX	14216317	14218814	1	0	0	0	0	0	0	0	0	0	0	0	0	0	0	0		0	0	0	0	0	0	0
ENSGACG00000009397	chrXV	7208167	7213514	1	0	0	0	0	0	0	0	0	0	0	0	0	0	0	0		0	0	0	0	0	0	0
ENSGACG00000009500	chrXVIII	9208544	9210247	1	0	0	0	0	0	0	0	0	0	0	0	0	0	0	0		0	0	0	0	0	0	0
ENSGACG00000009661	chrXI	7346386	7349024	0.990902	0	0	0	0	0	0	0	0	0	0	0	0	0	0	0		0	0	0	0	0	0	0
ENSGACG00000009813	chrXII	12215551	12218003	1	0	0	0	0	0	0	0	0	0	0	0	0	0	0	0		0	0	0	0	0	0	0
ENSGACG00000009831	chrXII	12218916	12222496	0.721788	0	0	0	0	0	0	0	0	0	0	0	0	0	0	0		0	0	0	0	0	0	0
ENSGACG00000009878	chrXIII	9656283	9662076	1	0	0	0	0	0	0	0	0	0	0	0	0	0	0	0		0	0	0	0	0	0	0
ENSGACG00000010040	chrVIII	12761711	12774504	0.687016	0	0	0	0	0	0	0	0	0	0	0	0	0	0	0		0	0	0	0	0	0	0
ENSGACG00000010313	chrI	10616414	10619562	1	0	0	0	0	0	0	0	0	0	0	0	0	0	0	0		0	0	0	0	0	0	0
ENSGACG00000010316	chrI	10620165	10625057	1	0	0	0	0	0	0	0	0	0	0	0	0	0	0	0		0	0	0	0	0	0	0
ENSGACG00000010584	chrXIII	11563304	11566432	1	0	0	0	0	0	0	0	0	0	0	0	0	0	0	0		0	0	0	0	0	0	0
ENSGACG00000010593	chrVIII	13371037	13381199	0.6852	0	0	0	0	0	0	0	0	0	0	0	0	0	0	0		0	0	0	0	0	0	0
ENSGACG00000010948	chrXI	8890779	8894287	0.79447	0	0	0	0	0	0	0	0	0	0	0	0	0	0	0		0	0	0	0	0	0	0
ENSGACG00000010955	chrXI	8896393	8901122	1	0	0	0	0	0	0	0	0	0	0	0	0	0	0	0		0	0	0	0	0	0	0
ENSGACG00000011010	chrXV	10194807	10202293	0.57347	0	0	0	0	0	0	0	0	0	0	0	0	0	0	0		0	0	0	0	0	0	0
ENSGACG00000011037	chrXV	10306493	10314194	0.869238	0	0	0	0	0	0	0	0	0	0	0	0	0	0	0		0	0	0	0	0	0	0
ENSGACG00000011113	chrXVIII	11202174	11205243	0.730857	0	0	0	0	0	0	0	0	0	0	0	0	0	0	0		0	0	0	0	0	0	0
ENSGACG00000011115	chrXVIII	11205611	11214370	0.672337	0	0	0	0	0	0	0	0	0	0	0	0	0	0	0		0	0	0	0	0	0	0
ENSGACG00000011195	chrXIII	12419766	12422130	1	0	0	0	0	0	0	0	0	0	0	0	0	0	0	0		0	0	0	0	0	0	0
ENSGACG00000011281	chrI	12379162	12390950	0.63624	0	0	0	0	0	0	0	0	0	0	0	0	0	0	0		0	0	0	0	0	0	0
ENSGACG00000011317	chrXVII	12139046	12144108	1	0	0	0	0	0	0	0	0	0	0	0	0	0	0	0		0	0	0	0	0	0	0
ENSGACG00000011378	chrXII	15194829	15199390	0.914492	0	0	0	0	0	0	0	0	0	0	0	0	0	0	0		0	0	0	0	0	0	0
ENSGACG00000011383	chrI	12863341	12992642	0.112141	0	0	0	0	0	0	0	0	0	0	0	0	0	0	0		0	0	0	0	0	0	0
ENSGACG00000011389	chrXIX	14035359	14046824	0.377148	0	0	0	0	0	0	0	0	0	0	0	0	0	0	0		0	0	0	0	0	0	0
ENSGACG00000011558	chrVI	15393127	15395140	1	0	0	0	0	0	0	0	0	0	0	0	0	0	0	0		0	0	0	0	0	0	0
ENSGACG00000011571	chrVI	15395414	15400387	1	0	0	0	0	0	0	0	0	0	0	0	0	0	0	0		0	0	0	0	0	0	0
ENSGACG00000011572	chrXVII	12630235	12633981	1	0	0	0	0	0	0	0	0	0	0	0	0	0	0	0		0	0	0	0	0	0	0
ENSGACG00000011592	chrXI	10444903	10446884	1	0	0	0	0	0	0	0	0	0	0	0	0	0	0	0		0	0	0	0	0	0	0
ENSGACG00000011601	chrXI	10448556	10451632	0.957087	0	0	0	0	0	0	0	0	0	0	0	0	0	0	0		0	0	0	0	0	0	0
ENSGACG00000011686	chrXX	12669787	12677898	0.480582	0	0	0	0	0	0	0	0	0	0	0	0	0	0	0		0	0	0	0	0	0	0
ENSGACG00000011709	chrXI	10727744	10734519	0.849594	0	0	0	0	0	0	0	0	0	0	0	0	0	0	0		0	0	0	0	0	0	0
ENSGACG00000011751	chrXII	15456049	15473253	0.450651	0	0	0	0	0	0	0	0	0	0	0	0	0	0	0		0	0	0	0	0	0	0
ENSGACG00000011756	chrXV	11539450	11542583	1	0	0	0	0	0	0	0	0	0	0	0	0	0	0	0		0	0	0	0	0	0	0
ENSGACG00000011759	chrXV	11545674	11546648	1	0	0	0	0	0	0	0	0	0	0	0	0	0	0	0		0	0	0	0	0	0	0
ENSGACG00000011761	chrXV	11548362	11552468	0.642474	0	0	0	0	0	0	0	0	0	0	0	0	0	0	0		0	0	0	0	0	0	0
ENSGACG00000011893	chrXIII	13339589	13344189	1	0	0	0	0	0	0	0	0	0	0	0	0	0	0	0		0	0	0	0	0	0	0
ENSGACG00000011920	chrXIII	13346372	13347663	1	0	0	0	0	0	0	0	0	0	0	0	0	0	0	0		0	0	0	0	0	0	0
ENSGACG00000011945	chrXII	15687041	15688119	1	0	0	0	0	0	0	0	0	0	0	0	0	0	0	0		0	0	0	0	0	0	0
ENSGACG00000012177	chrXVIII	13285637	13294900	0.956817	0	0	0	0	0	0	0	0	0	0	0	0	0	0	0		0	0	0	0	0	0	0
ENSGACG00000012197	chrXVII	14527977	14531473	0.721682	0	0	0	0	0	0	0	0	0	0	0	0	0	0	0		0	0	0	0	0	0	0
ENSGACG00000012367	chrXIII	14368340	14375779	0.693642	0	0	0	0	0	0	0	0	0	0	0	0	0	0	0		0	0	0	0	0	0	0
ENSGACG00000012420	chrXX	13634010	13636555	1	0	0	0	0	0	0	0	0	0	0	0	0	0	0	0		0	0	0	0	0	0	0
ENSGACG00000012565	chrUn	23671143	23671800	1	0	0	0	0	0	0	0	0	0	0	0	0	0	0	0		0	0	0	0	0	0	0
ENSGACG00000012639	chrVIII	15988071	15989312	1	0	0	0	0	0	0	0	0	0	0	0	0	0	0	0		0	0	0	0	0	0	0
ENSGACG00000012643	chrVIII	15990174	15995021	1	0	0	0	0	0	0	0	0	0	0	0	0	0	0	0		0	0	0	0	0	0	0
ENSGACG00000012646	chrI	16354944	16372843	0.30728	0	0	0	0	0	0	0	0	0	0	0	0	0	0	0		0	0	0	0	0	0	0
ENSGACG00000012692	chrI	16449767	16492104	0.395233	0	0	0	0	0	0	0	0	0	0	0	0	0	0	0		0	0	0	0	0	0	0
ENSGACG00000012755	chrVIII	16207510	16213715	1	0	0	0	0	0	0	0	0	0	0	0	0	0	0	0		0	0	0	0	0	0	0
ENSGACG00000012896	chrXI	12567979	12570256	0.990777	0	0	0	0	0	0	0	0	0	0	0	0	0	0	0		0	0	0	0	0	0	0
ENSGACG00000012911	chrXI	12570915	12579298	0.54694	0	0	0	0	0	0	0	0	0	0	0	0	0	0	0		0	0	0	0	0	0	0
ENSGACG00000012970	chrVIII	16626387	16635536	0.777462	0	0	0	0	0	0	0	0	0	0	0	0	0	0	0		0	0	0	0	0	0	0
ENSGACG00000013008	chrXX	15116692	15118431	1	0	0	0	0	0	0	0	0	0	0	0	0	0	0	0		0	0	0	0	0	0	0
ENSGACG00000013010	chrXVIII	15043657	15056340	0.736419	0	0	0	0	0	0	0	0	0	0	0	0	0	0	0		0	0	0	0	0	0	0
ENSGACG00000013025	chrXVIII	15059227	15061405	1	0	0	0	0	0	0	0	0	0	0	0	0	0	0	0		0	0	0	0	0	0	0
ENSGACG00000013114	chrIII	686078	690178	1	0	0	0	0	0	0	0	0	0	0	0	0	0	0	0		0	0	0	0	0	0	0
ENSGACG00000013132	chrXV	15464249	15467355	1	0	0	0	0	0	0	0	0	0	0	0	0	0	0	0		0	0	0	0	0	0	0
ENSGACG00000013137	chrXV	15472295	15517015	0.615273	0	0	0	0	0	0	0	0	0	0	0	0	0	0	0		0	0	0	0	0	0	0
ENSGACG00000013158	chrXV	15532100	15557191	1	0	0	0	0	0	0	0	0	0	0	0	0	0	0	0		0	0	0	0	0	0	0
ENSGACG00000013166	chrXV	15561559	15566543	1	0	0	0	0	0	0	0	0	0	0	0	0	0	0	0		0	0	0	0	0	0	0
ENSGACG00000013174	chrXX	15741033	15750570	0.688896	0	0	0	0	0	0	0	0	0	0	0	0	0	0	0		0	0	0	0	0	0	0
ENSGACG00000013179	chrXX	15752134	15754751	0.71303	0	0	0	0	0	0	0	0	0	0	0	0	0	0	0		0	0	0	0	0	0	0
ENSGACG00000013273	chrXIII	16131687	16140819	0.527048	0	0	0	0	0	0	0	0	0	0	0	0	0	0	0		0	0	0	0	0	0	0
ENSGACG00000013452	chrI	18084023	18086580	1	0	0	0	0	0	0	0	0	0	0	0	0	0	0	0		0	0	0	0	0	0	0
ENSGACG00000013456	chrI	18097918	18103943	1	0	0	0	0	0	0	0	0	0	0	0	0	0	0	0		0	0	0	0	0	0	0
ENSGACG00000013462	chrXI	13050298	13054571	0.601685	0	0	0	0	0	0	0	0	0	0	0	0	0	0	0		0	0	0	0	0	0	0
ENSGACG00000013477	chrXIII	16435447	16438971	0.843076	0	0	0	0	0	0	0	0	0	0	0	0	0	0	0		0	0	0	0	0	0	0
ENSGACG00000013491	chrXIII	16441467	16442549	0.954713	0	0	0	0	0	0	0	0	0	0	0	0	0	0	0		0	0	0	0	0	0	0
ENSGACG00000013652	chrXIII	16756156	16772040	0.254344	0	0	0	0	0	0	0	0	0	0	0	0	0	0	0		0	0	0	0	0	0	0
ENSGACG00000013659	chrXIII	16775252	16782436	1	0	0	0	0	0	0	0	0	0	0	0	0	0	0	0		0	0	0	0	0	0	0
ENSGACG00000013671	chrXVIII	16070193	16077811	0.500263	0	0	0	0	0	0	0	0	0	0	0	0	0	0	0		0	0	0	0	0	0	0
ENSGACG00000013674	chrXVIII	16079845	16084740	0.54239	0	0	0	0	0	0	0	0	0	0	0	0	0	0	0		0	0	0	0	0	0	0
ENSGACG00000013774	chrXX	17393066	17397766	1	0	0	0	0	0	0	0	0	0	0	0	0	0	0	0		0	0	0	0	0	0	0
ENSGACG00000014015	chrXX	17987599	17999153	0.519301	0	0	0	0	0	0	0	0	0	0	0	0	0	0	0		0	0	0	0	0	0	0
ENSGACG00000014043	chrIII	2763221	2766437	0.913246	0	0	0	0	0	0	0	0	0	0	0	0	0	0	0		0	0	0	0	0	0	0
ENSGACG00000014049	chrIII	2766971	2775825	0.793878	0	0	0	0	0	0	0	0	0	0	0	0	0	0	0		0	0	0	0	0	0	0
ENSGACG00000014073	chrXIII	18076603	18087798	0.535954	0	0	0	0	0	0	0	0	0	0	0	0	0	0	0		0	0	0	0	0	0	0
ENSGACG00000014203	chrI	21140857	21150515	1	0	0	0	0	0	0	0	0	0	0	0	0	0	0	0		0	0	0	0	0	0	0
ENSGACG00000014230	chrI	21282959	21436974	0.376587	0	0	0	0	0	0	0	0	0	0	0	0	0	0	0		0	0	0	0	0	0	0
ENSGACG00000014404	chrVIII	18987800	18997867	0.433794	0	0	0	0	0	0	0	0	0	0	0	0	0	0	0		0	0	0	0	0	0	0
ENSGACG00000014436	chrI	22067856	22074131	0.660398	0	0	0	0	0	0	0	0	0	0	0	0	0	0	0		0	0	0	0	0	0	0
ENSGACG00000014641	chrI	22420292	22421011	1	0	0	0	0	0	0	0	0	0	0	0	0	0	0	0		0	0	0	0	0	0	0
ENSGACG00000014643	chrI	22423777	22427183	0.799472	0	0	0	0	0	0	0	0	0	0	0	0	0	0	0		0	0	0	0	0	0	0
ENSGACG00000014694	chrII	4413169	4414946	1	0	0	0	0	0	0	0	0	0	0	0	0	0	0	0		0	0	0	0	0	0	0
ENSGACG00000014767	chrXIII	19955235	19959625	0.40205	0	0	0	0	0	0	0	0	0	0	0	0	0	0	0		0	0	0	0	0	0	0
ENSGACG00000014810	chrI	22863133	22868230	0.8299	0	0	0	0	0	0	0	0	0	0	0	0	0	0	0		0	0	0	0	0	0	0
ENSGACG00000014815	chrII	5087410	5092681	0.775944	0	0	0	0	0	0	0	0	0	0	0	0	0	0	0		0	0	0	0	0	0	0
ENSGACG00000014816	chrIII	5913982	5924125	0.603865	0	0	0	0	0	0	0	0	0	0	0	0	0	0	0		0	0	0	0	0	0	0
ENSGACG00000014817	chrI	22868898	22870381	1	0	0	0	0	0	0	0	0	0	0	0	0	0	0	0		0	0	0	0	0	0	0
ENSGACG00000014834	chrIII	5925217	5932467	0.383862	0	0	0	0	0	0	0	0	0	0	0	0	0	0	0		0	0	0	0	0	0	0
ENSGACG00000015156	chrI	25542617	25544016	1	0	0	0	0	0	0	0	0	0	0	0	0	0	0	0		0	0	0	0	0	0	0
ENSGACG00000015159	chrI	25544366	25546772	1	0	0	0	0	0	0	0	0	0	0	0	0	0	0	0		0	0	0	0	0	0	0
ENSGACG00000015161	chrII	6248378	6253874	1	0	0	0	0	0	0	0	0	0	0	0	0	0	0	0		0	0	0	0	0	0	0
ENSGACG00000015162	chrI	25545112	25550186	1	0	0	0	0	0	0	0	0	0	0	0	0	0	0	0		0	0	0	0	0	0	0
ENSGACG00000015274	chrI	26754712	26757543	0.898269	0	0	0	0	0	0	0	0	0	0	0	0	0	0	0		0	0	0	0	0	0	0
ENSGACG00000015617	chrI	27906005	27925118	0.810705	0	0	0	0	0	0	0	0	0	0	0	0	0	0	0		0	0	0	0	0	0	0
ENSGACG00000015619	chrI	27932853	27941974	1	0	0	0	0	0	0	0	0	0	0	0	0	0	0	0		0	0	0	0	0	0	0
ENSGACG00000015622	chrI	27949094	27950929	1	0	0	0	0	0	0	0	0	0	0	0	0	0	0	0		0	0	0	0	0	0	0
ENSGACG00000015628	chrI	27951706	27953394	1	0	0	0	0	0	0	0	0	0	0	0	0	0	0	0		0	0	0	0	0	0	0
ENSGACG00000015629	chrI	27953680	27957166	1	0	0	0	0	0	0	0	0	0	0	0	0	0	0	0		0	0	0	0	0	0	0
ENSGACG00000015646	chrI	27969115	27973378	1	0	0	0	0	0	0	0	0	0	0	0	0	0	0	0		0	0	0	0	0	0	0
ENSGACG00000015656	chrI	27974028	27975312	0.757009	0	0	0	0	0	0	0	0	0	0	0	0	0	0	0		0	0	0	0	0	0	0
ENSGACG00000015938	chrXIV	2606056	2610295	1	0	0	0	0	0	0	0	0	0	0	0	0	0	0	0		0	0	0	0	0	0	0
ENSGACG00000016010	chrIII	9180646	9183382	0.687865	0	0	0	0	0	0	0	0	0	0	0	0	0	0	0		0	0	0	0	0	0	0
ENSGACG00000016114	chrIII	9425037	9429601	1	0	0	0	0	0	0	0	0	0	0	0	0	0	0	0		0	0	0	0	0	0	0
ENSGACG00000016118	chrII	13495312	13500534	1	0	0	0	0	0	0	0	0	0	0	0	0	0	0	0		0	0	0	0	0	0	0
ENSGACG00000016312	chrXIV	3566770	3571508	0.951456	0	0	0	0	0	0	0	0	0	0	0	0	0	0	0		0	0	0	0	0	0	0
ENSGACG00000016326	chrIV	193462	202302	0.400226	0	0	0	0	0	0	0	0	0	0	0	0	0	0	0		0	0	0	0	0	0	0
ENSGACG00000016351	chrXIV	3613583	3619950	0.541856	0	0	0	0	0	0	0	0	0	0	0	0	0	0	0		0	0	0	0	0	0	0
ENSGACG00000016361	chrIX	3150767	3161520	0.280852	0	0	0	0	0	0	0	0	0	0	0	0	0	0	0		0	0	0	0	0	0	0
ENSGACG00000016369	chrXIV	3620862	3626191	0.964158	0	0	0	0	0	0	0	0	0	0	0	0	0	0	0		0	0	0	0	0	0	0
ENSGACG00000016421	chrIX	4055584	4075322	0.345628	0	0	0	0	0	0	0	0	0	0	0	0	0	0	0		0	0	0	0	0	0	0
ENSGACG00000016427	chrIX	4075789	4078283	0.686047	0	0	0	0	0	0	0	0	0	0	0	0	0	0	0		0	0	0	0	0	0	0
ENSGACG00000016436	chrIX	4094025	4108719	0.287124	0	0	0	0	0	0	0	0	0	0	0	0	0	0	0		0	0	0	0	0	0	0
ENSGACG00000016473	chrXIV	3993505	3998272	1	0	0	0	0	0	0	0	0	0	0	0	0	0	0	0		0	0	0	0	0	0	0
ENSGACG00000016556	chrIV	2274382	2291325	0.302072	0	0	0	0	0	0	0	0	0	0	0	0	0	0	0		0	0	0	0	0	0	0
ENSGACG00000016665	chrIV	2887402	2890751	1	0	0	0	0	0	0	0	0	0	0	0	0	0	0	0		0	0	0	0	0	0	0
ENSGACG00000016673	chrIV	2891431	2897773	1	0	0	0	0	0	0	0	0	0	0	0	0	0	0	0		0	0	0	0	0	0	0
ENSGACG00000016727	chrII	17989724	18004080	0.980775	0	0	0	0	0	0	0	0	0	0	0	0	0	0	0		0	0	0	0	0	0	0
ENSGACG00000016959	chrXIV	6533607	6537690	0.586089	0	0	0	0	0	0	0	0	0	0	0	0	0	0	0		0	0	0	0	0	0	0
ENSGACG00000017016	chrIII	12615591	12620507	0.408259	0	0	0	0	0	0	0	0	0	0	0	0	0	0	0		0	0	0	0	0	0	0
ENSGACG00000017019	chrIII	12623650	12625796	1	0	0	0	0	0	0	0	0	0	0	0	0	0	0	0		0	0	0	0	0	0	0
ENSGACG00000017023	chrIII	12649836	12661975	1	0	0	0	0	0	0	0	0	0	0	0	0	0	0	0		0	0	0	0	0	0	0
ENSGACG00000017025	chrIII	12662941	12667427	1	0	0	0	0	0	0	0	0	0	0	0	0	0	0	0		0	0	0	0	0	0	0
ENSGACG00000017028	chrIII	12670861	12672773	1	0	0	0	0	0	0	0	0	0	0	0	0	0	0	0		0	0	0	0	0	0	0
ENSGACG00000017043	chrIII	12675031	12684773	1	0	0	0	0	0	0	0	0	0	0	0	0	0	0	0		0	0	0	0	0	0	0
ENSGACG00000017045	chrIII	12697543	12708695	1	0	0	0	0	0	0	0	0	0	0	0	0	0	0	0		0	0	0	0	0	0	0
ENSGACG00000017050	chrIII	12715106	12724790	1	0	0	0	0	0	0	0	0	0	0	0	0	0	0	0		0	0	0	0	0	0	0
ENSGACG00000017052	chrIII	12731837	12740592	1	0	0	0	0	0	0	0	0	0	0	0	0	0	0	0		0	0	0	0	0	0	0
ENSGACG00000017168	chrII	21170824	21172327	1	0	0	0	0	0	0	0	0	0	0	0	0	0	0	0		0	0	0	0	0	0	0
ENSGACG00000017238	chrIX	7086075	7093486	1	0	0	0	0	0	0	0	0	0	0	0	0	0	0	0		0	0	0	0	0	0	0
ENSGACG00000017248	chrIX	7095599	7101657	1	0	0	0	0	0	0	0	0	0	0	0	0	0	0	0		0	0	0	0	0	0	0
ENSGACG00000017252	chrXIV	7115052	7120518	1	0	0	0	0	0	0	0	0	0	0	0	0	0	0	0		0	0	0	0	0	0	0
ENSGACG00000017284	chrIII	13435946	13439218	0.830685	0	0	0	0	0	0	0	0	0	0	0	0	0	0	0		0	0	0	0	0	0	0
ENSGACG00000017317	chrIX	7406921	7418710	0.272288	0	0	0	0	0	0	0	0	0	0	0	0	0	0	0		0	0	0	0	0	0	0
ENSGACG00000017322	chrIX	7420832	7425104	0.624532	0	0	0	0	0	0	0	0	0	0	0	0	0	0	0		0	0	0	0	0	0	0
ENSGACG00000017337	chrII	21867140	21880510	0.288706	0	0	0	0	0	0	0	0	0	0	0	0	0	0	0		0	0	0	0	0	0	0
ENSGACG00000017404	chrXIV	7722819	7731924	0.485887	0	0	0	0	0	0	0	0	0	0	0	0	0	0	0		0	0	0	0	0	0	0
ENSGACG00000017462	chrIX	8015407	8018588	0.0276643	0	0	0	0	0	0	0	0	0	0	0	0	0	0	0		0	0	0	0	0	0	0
ENSGACG00000017492	chrIX	8023545	8028149	1	0	0	0	0	0	0	0	0	0	0	0	0	0	0	0		0	0	0	0	0	0	0
ENSGACG00000017530	chrIV	7960081	7965142	0.774353	0	0	0	0	0	0	0	0	0	0	0	0	0	0	0		0	0	0	0	0	0	0
ENSGACG00000017631	chrII	23095751	23102227	0.343885	0	0	0	0	0	0	0	0	0	0	0	0	0	0	0		0	0	0	0	0	0	0
ENSGACG00000017653	chrIX	8567629	8572176	1	0	0	0	0	0	0	0	0	0	0	0	0	0	0	0		0	0	0	0	0	0	0
ENSGACG00000017657	chrIX	8573744	8574831	1	0	0	0	0	0	0	0	0	0	0	0	0	0	0	0		0	0	0	0	0	0	0
ENSGACG00000017664	chrIV	8313940	8320000	1	0	0	0	0	0	0	0	0	0	0	0	0	0	0	0		0	0	0	0	0	0	0
ENSGACG00000017666	chrIV	8325443	8337150	0.346545	0	0	0	0	0	0	0	0	0	0	0	0	0	0	0		0	0	0	0	0	0	0
ENSGACG00000017733	chrIV	9165337	9169204	0.559348	0	0	0	0	0	0	0	0	0	0	0	0	0	0	0		0	0	0	0	0	0	0
ENSGACG00000017873	chrXIV	10187924	10188771	1	0	0	0	0	0	0	0	0	0	0	0	0	0	0	0		0	0	0	0	0	0	0
ENSGACG00000017875	chrXIV	10191253	10192324	1	0	0	0	0	0	0	0	0	0	0	0	0	0	0	0		0	0	0	0	0	0	0
ENSGACG00000017951	chrXIV	10602215	10603879	1	0	0	0	0	0	0	0	0	0	0	0	0	0	0	0		0	0	0	0	0	0	0
ENSGACG00000017969	chrIV	10637688	10639037	1	0	0	0	0	0	0	0	0	0	0	0	0	0	0	0		0	0	0	0	0	0	0
ENSGACG00000017971	chrIV	10640317	10641875	1	0	0	0	0	0	0	0	0	0	0	0	0	0	0	0		0	0	0	0	0	0	0
ENSGACG00000017980	chrIV	10673089	10674301	1	0	0	0	0	0	0	0	0	0	0	0	0	0	0	0		0	0	0	0	0	0	0
ENSGACG00000017994	chrIX	9406132	9408467	1	0	0	0	0	0	0	0	0	0	0	0	0	0	0	0		0	0	0	0	0	0	0
ENSGACG00000018076	chrIV	11306945	11316921	0.443164	0	0	0	0	0	0	0	0	0	0	0	0	0	0	0		0	0	0	0	0	0	0
ENSGACG00000018081	chrIV	11318169	11320005	1	0	0	0	0	0	0	0	0	0	0	0	0	0	0	0		0	0	0	0	0	0	0
ENSGACG00000018117	chrXIV	11289168	11291245	1	0	0	0	0	0	0	0	0	0	0	0	0	0	0	0		0	0	0	0	0	0	0
ENSGACG00000018118	chrXIV	11292288	11299981	0.872481	0	0	0	0	0	0	0	0	0	0	0	0	0	0	0		0	0	0	0	0	0	0
ENSGACG00000018160	chrIX	10171913	10174516	1	0	0	0	0	0	0	0	0	0	0	0	0	0	0	0		0	0	0	0	0	0	0
ENSGACG00000018367	chrIV	13375788	13385299	1	0	0	0	0	0	0	0	0	0	0	0	0	0	0	0		0	0	0	0	0	0	0
ENSGACG00000018526	chrXIV	14598448	14604760	0.721166	0	0	0	0	0	0	0	0	0	0	0	0	0	0	0		0	0	0	0	0	0	0
ENSGACG00000018530	chrIX	12938359	12970109	0.0821732	0	0	0	0	0	0	0	0	0	0	0	0	0	0	0		0	0	0	0	0	0	0
ENSGACG00000018535	chrIX	12976613	12982124	1	0	0	0	0	0	0	0	0	0	0	0	0	0	0	0		0	0	0	0	0	0	0
ENSGACG00000018897	chrVII	1522986	1538754	0.523465	0	0	0	0	0	0	0	0	0	0	0	0	0	0	0		0	0	0	0	0	0	0
ENSGACG00000018948	chrVII	1805620	1807910	1	0	0	0	0	0	0	0	0	0	0	0	0	0	0	0		0	0	0	0	0	0	0
ENSGACG00000019054	chrIX	15288385	15294155	0.546794	0	0	0	0	0	0	0	0	0	0	0	0	0	0	0		0	0	0	0	0	0	0
ENSGACG00000019059	chrIX	15298216	15301804	0.77592	0	0	0	0	0	0	0	0	0	0	0	0	0	0	0		0	0	0	0	0	0	0
ENSGACG00000019107	chrIV	21578288	21587039	0.457091	0	0	0	0	0	0	0	0	0	0	0	0	0	0	0		0	0	0	0	0	0	0
ENSGACG00000019141	chrIX	15516581	15517733	1	0	0	0	0	0	0	0	0	0	0	0	0	0	0	0		0	0	0	0	0	0	0
ENSGACG00000019156	chrIV	22050188	22058415	0.888781	0	0	0	0	0	0	0	0	0	0	0	0	0	0	0		0	0	0	0	0	0	0
ENSGACG00000019240	chrIV	23108347	23134686	0.518357	0	0	0	0	0	0	0	0	0	0	0	0	0	0	0		0	0	0	0	0	0	0
ENSGACG00000019254	chrIX	16132218	16139281	0.676908	0	0	0	0	0	0	0	0	0	0	0	0	0	0	0		0	0	0	0	0	0	0
ENSGACG00000019256	chrIX	16144994	16154258	0.594344	0	0	0	0	0	0	0	0	0	0	0	0	0	0	0		0	0	0	0	0	0	0
ENSGACG00000019290	chrIX	16355817	16364308	0.566247	0	0	0	0	0	0	0	0	0	0	0	0	0	0	0		0	0	0	0	0	0	0
ENSGACG00000019292	chrIV	23828127	23830322	1	0	0	0	0	0	0	0	0	0	0	0	0	0	0	0		0	0	0	0	0	0	0
ENSGACG00000019296	chrIX	16371697	16376549	1	0	0	0	0	0	0	0	0	0	0	0	0	0	0	0		0	0	0	0	0	0	0
ENSGACG00000019373	chrIV	24621730	24628621	0.837324	0	0	0	0	0	0	0	0	0	0	0	0	0	0	0		0	0	0	0	0	0	0
ENSGACG00000019399	chrIV	24682334	24694623	0.49825	0	0	0	0	0	0	0	0	0	0	0	0	0	0	0		0	0	0	0	0	0	0
ENSGACG00000019404	chrIV	24694745	24698789	0.804896	0	0	0	0	0	0	0	0	0	0	0	0	0	0	0		0	0	0	0	0	0	0
ENSGACG00000019412	chrIX	17372988	17375813	1	0	0	0	0	0	0	0	0	0	0	0	0	0	0	0		0	0	0	0	0	0	0
ENSGACG00000019534	chrIV	25989822	26008081	0.201435	0	0	0	0	0	0	0	0	0	0	0	0	0	0	0		0	0	0	0	0	0	0
ENSGACG00000019588	chrIV	26317519	26327059	0.32065	0	0	0	0	0	0	0	0	0	0	0	0	0	0	0		0	0	0	0	0	0	0
ENSGACG00000019621	chrIV	27574929	27579330	1	0	0	0	0	0	0	0	0	0	0	0	0	0	0	0		0	0	0	0	0	0	0
ENSGACG00000019639	chrIX	18655259	18657555	1	0	0	0	0	0	0	0	0	0	0	0	0	0	0	0		0	0	0	0	0	0	0
ENSGACG00000019641	chrIX	18661206	18662194	1	0	0	0	0	0	0	0	0	0	0	0	0	0	0	0		0	0	0	0	0	0	0
ENSGACG00000019656	chrVII	6977187	6980209	1	0	0	0	0	0	0	0	0	0	0	0	0	0	0	0		0	0	0	0	0	0	0
ENSGACG00000019701	chrVII	7175722	7192633	0.371238	0	0	0	0	0	0	0	0	0	0	0	0	0	0	0		0	0	0	0	0	0	0
ENSGACG00000019780	chrIX	19478876	19479491	1	0	0	0	0	0	0	0	0	0	0	0	0	0	0	0		0	0	0	0	0	0	0
ENSGACG00000019854	chrIX	19782410	19786364	0.597876	0	0	0	0	0	0	0	0	0	0	0	0	0	0	0		0	0	0	0	0	0	0
ENSGACG00000019855	chrIV	30901708	30906129	0.933952	0	0	0	0	0	0	0	0	0	0	0	0	0	0	0		0	0	0	0	0	0	0
ENSGACG00000019961	chrVII	9025199	9026923	1	0	0	0	0	0	0	0	0	0	0	0	0	0	0	0		0	0	0	0	0	0	0
ENSGACG00000019963	chrVII	9037400	9038854	1	0	0	0	0	0	0	0	0	0	0	0	0	0	0	0		0	0	0	0	0	0	0
ENSGACG00000019964	chrVII	9049945	9052489	1	0	0	0	0	0	0	0	0	0	0	0	0	0	0	0		0	0	0	0	0	0	0
ENSGACG00000019984	chrIV	31577732	31583282	1	0	0	0	0	0	0	0	0	0	0	0	0	0	0	0		0	0	0	0	0	0	0
ENSGACG00000020080	chrIV	32379736	32384613	1	0	0	0	0	0	0	0	0	0	0	0	0	0	0	0		0	0	0	0	0	0	0
ENSGACG00000020081	chrIV	32384727	32387831	0.571198	0	0	0	0	0	0	0	0	0	0	0	0	0	0	0		0	0	0	0	0	0	0
ENSGACG00000020241	chrVII	14852691	14860359	0.561946	0	0	0	0	0	0	0	0	0	0	0	0	0	0	0		0	0	0	0	0	0	0
ENSGACG00000020378	chrVII	17722722	17729779	1	0	0	0	0	0	0	0	0	0	0	0	0	0	0	0		0	0	0	0	0	0	0
ENSGACG00000020408	chrVII	18122893	18127657	0.652183	0	0	0	0	0	0	0	0	0	0	0	0	0	0	0		0	0	0	0	0	0	0
ENSGACG00000020427	chrVII	18413919	18415721	1	0	0	0	0	0	0	0	0	0	0	0	0	0	0	0		0	0	0	0	0	0	0
ENSGACG00000020428	chrVII	18417298	18419451	1	0	0	0	0	0	0	0	0	0	0	0	0	0	0	0		0	0	0	0	0	0	0
ENSGACG00000020440	chrVII	18611319	18615153	0.69927	0	0	0	0	0	0	0	0	0	0	0	0	0	0	0		0	0	0	0	0	0	0
ENSGACG00000020457	chrVII	18809439	18814810	0.89555	0	0	0	0	0	0	0	0	0	0	0	0	0	0	0		0	0	0	0	0	0	0
ENSGACG00000020539	chrVII	19754586	19755930	1	0	0	0	0	0	0	0	0	0	0	0	0	0	0	0		0	0	0	0	0	0	0
ENSGACG00000020749	chrVII	24008384	24014007	0.376312	0	0	0	0	0	0	0	0	0	0	0	0	0	0	0		0	0	0	0	0	0	0
ENSGACG00000020789	chrVII	25192004	25193497	1	0	0	0	0	0	0	0	0	0	0	0	0	0	0	0		0	0	0	0	0	0	0
ENSGACG00000020790	chrVII	25193710	25196127	1	0	0	0	0	0	0	0	0	0	0	0	0	0	0	0		0	0	0	0	0	0	0
ENSGACG00000022504	chrVII	17721849	17721938	1	0	0	0	0	0	0	0	0	0	0	0	0	0	0	0		0	0	0	0	0	0	0
ENSGACG00000022610	chrXVII	8437872	8438002	1	0	0	0	0	0	0	0	0	0	0	0	0	0	0	0		0	0	0	0	0	0	0
ENSGACG00000022669	chrVIII	10778398	10778538	1	0	0	0	0	0	0	0	0	0	0	0	0	0	0	0		0	0	0	0	0	0	0
ENSGACG00000022710	chrXVII	8437595	8437663	1	0	0	0	0	0	0	0	0	0	0	0	0	0	0	0		0	0	0	0	0	0	0
ENSGACG00000022860	chrVII	6977963	6978092	1	0	0	0	0	0	0	0	0	0	0	0	0	0	0	0		0	0	0	0	0	0	0

## Sheet: TableS7.popDMS
Table S7. Population-specific DMS that are found as DMS between all five pairwise comparisons with a population.
Chrom	Start	End	Focal Population	Mean methylation difference
chrI	12216688	12216689	KIE	-18.7007
chrI	13723449	13723450	SYL	20.4985
chrI	1396674	1396675	BAR	27.489
chrI	1483590	1483591	BAR	-38.488
chrI	15945246	15945247	BAR	17.4599
chrI	15945261	15945262	BAR	18.0562
chrI	21123563	21123564	BAR	26.004
chrI	22407631	22407632	SYL	31.1714
chrI	22458266	22458267	LET	-24.9287
chrI	22791031	22791032	SYL	20.481
chrI	22999745	22999746	SYL	16.9323
chrI	23313978	23313979	SYL	31.9905
chrI	23676464	23676465	LET	20.822
chrI	23929275	23929276	SYL	31.4678
chrI	23981432	23981433	SYL	25.8796
chrI	24324619	24324620	BAR	-18.612
chrI	24858665	24858666	NYN	20.6183
chrI	25175494	25175495	SYL	-18.7429
chrI	2527696	2527697	BAR	27.2812
chrI	26481259	26481260	SYL	34.2843
chrI	27906172	27906173	NYN	-23.8628
chrI	3154744	3154745	LET	20.8774
chrI	4610425	4610426	KIE	21.2038
chrI	4925839	4925840	LET	22.1399
chrI	6921347	6921348	LET	20.7552
chrI	7457849	7457850	NYN	-25.9521
chrI	9169220	9169221	NYN	21.4107
chrI	9169260	9169261	NYN	24.3028
chrII	12204158	12204159	SYL	-19.697
chrII	12252585	12252586	BAR	19.5287
chrII	12252587	12252588	BAR	21.77
chrII	16634732	16634733	KIE	-22.3687
chrII	17093622	17093623	BAR	22.0124
chrII	17324622	17324623	BAR	19.9272
chrII	17740488	17740489	BAR	21.5514
chrII	18380155	18380156	NYN	20.5279
chrII	18899985	18899986	LET	25.3142
chrII	18900058	18900059	LET	31.4716
chrII	21250321	21250322	KIE	23.8137
chrII	21640815	21640816	BAR	24.5593
chrII	4961887	4961888	FAL	-27.7564
chrII	5706075	5706076	BAR	-17.0045
chrII	63346	63347	SYL	43.1572
chrII	9055668	9055669	SYL	19.5641
chrII	9093216	9093217	SYL	25.0903
chrII	9294733	9294734	FAL	-29.3663
chrIII	10361822	10361823	KIE	-25.7494
chrIII	13889276	13889277	SYL	23.796
chrIII	14532460	14532461	FAL	22.5571
chrIII	14665948	14665949	LET	-20.7671
chrIII	16445283	16445284	BAR	28.7209
chrIII	16724213	16724214	BAR	-33.7114
chrIII	1741097	1741098	NYN	-31.3541
chrIII	3744015	3744016	NYN	-25.0803
chrIII	3769050	3769051	FAL	-18.8873
chrIII	561716	561717	FAL	29.311
chrIII	7027162	7027163	NYN	21.561
chrIII	7027336	7027337	NYN	19.4482
chrIII	8387363	8387364	BAR	-25.5675
chrIII	8524913	8524914	BAR	-26.5305
chrIII	9178527	9178528	BAR	21.2316
chrIII	9178533	9178534	BAR	25.6926
chrIII	9178544	9178545	BAR	23.7558
chrIII	9178558	9178559	BAR	21.6478
chrIII	9231875	9231876	SYL	42.6075
chrIII	9327853	9327854	FAL	21.8492
chrIII	9327862	9327863	FAL	19.1319
chrIII	9327876	9327877	FAL	27.3184
chrIII	9327914	9327915	FAL	25.7442
chrIII	9570752	9570753	FAL	27.3794
chrIV	10171479	10171480	LET	-24.5258
chrIV	1109373	1109374	BAR	23.3505
chrIV	13760794	13760795	SYL	46.9333
chrIV	14929948	14929949	BAR	23.4684
chrIV	16045618	16045619	BAR	-17.0009
chrIV	16086984	16086985	BAR	21.0868
chrIV	19866946	19866947	BAR	-25.8924
chrIV	19867058	19867059	BAR	-22.1424
chrIV	19867064	19867065	BAR	-20.9727
chrIV	20119494	20119495	SYL	23.0597
chrIV	20689793	20689794	KIE	-23.1398
chrIV	20689802	20689803	KIE	-26.101
chrIV	20689805	20689806	KIE	-24.6098
chrIV	20689810	20689811	KIE	-26.8374
chrIV	20689864	20689865	KIE	-23.2071
chrIV	20689878	20689879	KIE	-22.5499
chrIV	20689879	20689880	KIE	-21.8925
chrIV	20689921	20689922	KIE	-24.1611
chrIV	22222734	22222735	FAL	29.7511
chrIV	22227943	22227944	SYL	20.7106
chrIV	229135	229136	KIE	30.1766
chrIV	229139	229140	KIE	27.0186
chrIV	229144	229145	KIE	29.3436
chrIV	229181	229182	KIE	27.802
chrIV	229197	229198	KIE	27.8509
chrIV	229219	229220	KIE	30.081
chrIV	229230	229231	KIE	30.3522
chrIV	22931065	22931066	KIE	-26.4401
chrIV	23208389	23208390	SYL	26.8068
chrIV	24475632	24475633	LET	27.6199
chrIV	24499441	24499442	SYL	-21.9325
chrIV	24869532	24869533	LET	21.306
chrIV	25410739	25410740	NYN	21.0986
chrIV	25661634	25661635	FAL	-32.8448
chrIV	25661639	25661640	FAL	-28.0861
chrIV	25661678	25661679	FAL	-35.6244
chrIV	25661687	25661688	FAL	-35.6774
chrIV	25661705	25661706	FAL	-38.8665
chrIV	25661714	25661715	FAL	-36.4362
chrIV	25661726	25661727	FAL	-37.9875
chrIV	26647566	26647567	KIE	25.9474
chrIV	27346904	27346905	BAR	17.8943
chrIV	27827236	27827237	BAR	23.663
chrIV	27827252	27827253	BAR	25.1111
chrIV	2864555	2864556	BAR	19.3374
chrIV	28718338	28718339	KIE	16.4896
chrIV	29252508	29252509	SYL	22.1729
chrIV	30803272	30803273	BAR	18.5867
chrIV	31135499	31135500	BAR	-29.2864
chrIV	31472477	31472478	BAR	16.7378
chrIV	31648887	31648888	KIE	-21.9049
chrIV	31648903	31648904	KIE	-23.3768
chrIV	32140502	32140503	BAR	15.9647
chrIV	32157910	32157911	SYL	22.3997
chrIV	32157913	32157914	SYL	23.1218
chrIV	32157968	32157969	SYL	22.6039
chrIV	32157974	32157975	SYL	20.1332
chrIV	32157998	32157999	SYL	23.003
chrIV	3342982	3342983	SYL	20.0177
chrIV	5619454	5619455	LET	31.3113
chrIV	5870448	5870449	SYL	29.2803
chrIV	8357126	8357127	BAR	-18.6988
chrIV	922566	922567	FAL	29.1848
chrIV	9227839	9227840	NYN	18.6005
chrIX	10035078	10035079	SYL	20.4295
chrIX	10471158	10471159	BAR	-21.6379
chrIX	10471177	10471178	BAR	-23.519
chrIX	10471183	10471184	BAR	-22.2751
chrIX	10471202	10471203	BAR	-21.7091
chrIX	10471212	10471213	BAR	-21.1435
chrIX	10471224	10471225	BAR	-17.8198
chrIX	10471230	10471231	BAR	-24.8517
chrIX	10471233	10471234	BAR	-20.846
chrIX	11454109	11454110	BAR	-23.4895
chrIX	11454172	11454173	BAR	-21.0501
chrIX	11454174	11454175	BAR	-21.2393
chrIX	13182167	13182168	KIE	-32.0448
chrIX	1450853	1450854	SYL	24.095
chrIX	14975416	14975417	SYL	-34.038
chrIX	15009027	15009028	SYL	-31.15
chrIX	15216666	15216667	LET	28.6553
chrIX	16476655	16476656	SYL	37.0886
chrIX	17977001	17977002	BAR	18.1118
chrIX	18098169	18098170	SYL	-25.947
chrIX	18478424	18478425	BAR	-18.3272
chrIX	18653842	18653843	NYN	26.9066
chrIX	19037420	19037421	LET	22.521
chrIX	19315186	19315187	FAL	-24.8078
chrIX	4391537	4391538	SYL	30.789
chrIX	4624348	4624349	KIE	-23.0674
chrIX	608427	608428	NYN	-23.8073
chrIX	8567661	8567662	NYN	-21.6259
chrIX	8567669	8567670	NYN	-22.7066
chrIX	8567708	8567709	NYN	-21.7746
chrIX	8583115	8583116	SYL	-21.6342
chrIX	8738119	8738120	SYL	-29.9254
chrIX	8738125	8738126	SYL	-27.453
chrIX	8738133	8738134	SYL	-30.1173
chrIX	8738141	8738142	SYL	-30.0716
chrIX	8738151	8738152	SYL	-25.511
chrIX	8738162	8738163	SYL	-24.2865
chrUn	15457822	15457823	SYL	-28.5477
chrUn	15892453	15892454	LET	-24.2307
chrUn	15892462	15892463	LET	-21.2383
chrUn	15892465	15892466	LET	-24.7114
chrUn	15892475	15892476	LET	-23.7379
chrUn	15892494	15892495	LET	-22.9184
chrUn	15892508	15892509	LET	-22.7805
chrUn	15892519	15892520	LET	-23.3947
chrUn	17337953	17337954	BAR	20.4155
chrUn	17337990	17337991	BAR	19.051
chrUn	17337993	17337994	BAR	18.3739
chrUn	17338009	17338010	BAR	19.3974
chrUn	17338041	17338042	BAR	19.7226
chrUn	17777211	17777212	KIE	29.9261
chrUn	18483164	18483165	BAR	17.4705
chrUn	19122379	19122380	SYL	20.7078
chrUn	19285565	19285566	NYN	28.3464
chrUn	22042113	22042114	SYL	-27.272
chrUn	22988924	22988925	SYL	-23.9455
chrUn	23265331	23265332	FAL	-19.7215
chrUn	24862131	24862132	SYL	-30.715
chrUn	25554928	25554929	SYL	-29.8205
chrUn	25772467	25772468	BAR	-18.0228
chrUn	26556878	26556879	NYN	27.0783
chrUn	27674614	27674615	BAR	-16.9266
chrUn	28558806	28558807	LET	27.0498
chrUn	30843902	30843903	BAR	34.0543
chrUn	31998300	31998301	KIE	25.9803
chrUn	33749664	33749665	SYL	26.3607
chrUn	42367018	42367019	KIE	21.5985
chrUn	42608442	42608443	SYL	26.469
chrUn	48072308	48072309	LET	-20.2203
chrUn	58516827	58516828	SYL	20.0931
chrUn	59084794	59084795	SYL	32.4605
chrUn	59764176	59764177	KIE	25.908
chrUn	62184075	62184076	KIE	20.1224
chrUn	7417846	7417847	BAR	-16.9007
chrV	10088670	10088671	LET	-27.3307
chrV	10088672	10088673	LET	-27.5467
chrV	10088682	10088683	LET	-26.5948
chrV	10836270	10836271	BAR	18.6512
chrV	12215930	12215931	FAL	-16.7312
chrV	1746422	1746423	BAR	23.8679
chrV	1746480	1746481	BAR	26.0161
chrV	1746497	1746498	BAR	23.8615
chrV	1746500	1746501	BAR	25.7537
chrV	1746505	1746506	BAR	29.6694
chrV	2667847	2667848	SYL	24.7233
chrV	3626624	3626625	BAR	24.1507
chrV	3855285	3855286	FAL	21.33
chrV	602752	602753	KIE	27.3351
chrV	8417416	8417417	BAR	22.581
chrV	8808635	8808636	KIE	23.3233
chrV	8898516	8898517	KIE	18.8985
chrV	9430565	9430566	SYL	22.741
chrVI	10664196	10664197	KIE	21.2977
chrVI	11627521	11627522	BAR	18.9242
chrVI	11627528	11627529	BAR	20.7944
chrVI	12537638	12537639	SYL	30.3897
chrVI	15446807	15446808	LET	21.2418
chrVI	15446820	15446821	LET	19.8325
chrVI	15446849	15446850	LET	21.5396
chrVI	15446869	15446870	LET	21.8612
chrVI	15446883	15446884	LET	24.754
chrVI	15507714	15507715	BAR	20.5829
chrVI	4625742	4625743	KIE	20.7687
chrVI	4625748	4625749	KIE	23.2898
chrVI	4694468	4694469	BAR	25.2417
chrVI	4866500	4866501	SYL	24.9443
chrVI	5918015	5918016	BAR	17.6864
chrVI	5963986	5963987	LET	21.7739
chrVI	6008599	6008600	LET	26.9231
chrVI	6008599	6008600	SYL	-27.8957
chrVI	629298	629299	BAR	-22.924
chrVI	6695233	6695234	BAR	-16.7684
chrVII	1356643	1356644	SYL	17.9499
chrVII	17010257	17010258	SYL	-26.4285
chrVII	17010275	17010276	SYL	-34.6601
chrVII	17010293	17010294	SYL	-30.6325
chrVII	17010300	17010301	SYL	-31.3453
chrVII	17010307	17010308	SYL	-29.4698
chrVII	17010313	17010314	SYL	-30.937
chrVII	17010317	17010318	SYL	-34.3533
chrVII	17010320	17010321	SYL	-35.5076
chrVII	17010329	17010330	SYL	-36.2754
chrVII	17010334	17010335	SYL	-33.1201
chrVII	17010345	17010346	SYL	-29.3426
chrVII	17010358	17010359	SYL	-37.2343
chrVII	17010360	17010361	SYL	-37.3552
chrVII	17010369	17010370	SYL	-37.3616
chrVII	17010375	17010376	SYL	-32.6297
chrVII	17010382	17010383	SYL	-35.4213
chrVII	17010387	17010388	SYL	-39.4135
chrVII	17010389	17010390	SYL	-34.0997
chrVII	17010407	17010408	SYL	-34.67
chrVII	17010432	17010433	SYL	-34.4078
chrVII	17010435	17010436	SYL	-31.932
chrVII	1749094	1749095	FAL	26.3933
chrVII	19392726	19392727	BAR	-30.3131
chrVII	20460283	20460284	LET	26.4627
chrVII	20898276	20898277	BAR	-21.3241
chrVII	21356779	21356780	SYL	28.7474
chrVII	21356782	21356783	SYL	28.1343
chrVII	21356788	21356789	SYL	31.2532
chrVII	21356794	21356795	SYL	29.1799
chrVII	21356803	21356804	SYL	30.4555
chrVII	21356813	21356814	SYL	28.9894
chrVII	21656146	21656147	SYL	21.8937
chrVII	22114058	22114059	SYL	-31.7279
chrVII	22588527	22588528	KIE	30.2772
chrVII	24513403	24513404	SYL	-19.5948
chrVII	24889616	24889617	SYL	-32.1777
chrVII	2558564	2558565	SYL	26.9375
chrVII	26105237	26105238	NYN	20.928
chrVII	26242002	26242003	FAL	-22.1054
chrVII	26915507	26915508	BAR	-16.9076
chrVII	26915510	26915511	BAR	-17.9478
chrVII	26915531	26915532	BAR	-19.9333
chrVII	26915565	26915566	BAR	-18.8804
chrVII	2858201	2858202	KIE	21.0022
chrVII	3356199	3356200	BAR	16.732
chrVII	4451902	4451903	KIE	20.4289
chrVII	4451912	4451913	KIE	23.8191
chrVII	4451915	4451916	KIE	28.9013
chrVII	4451924	4451925	KIE	26.3837
chrVII	4451929	4451930	KIE	32.88
chrVII	4451938	4451939	KIE	27.7293
chrVII	4451968	4451969	KIE	25.8469
chrVII	4451989	4451990	KIE	26.9275
chrVII	4452216	4452217	KIE	24.4319
chrVII	4452231	4452232	KIE	24.4356
chrVII	4452240	4452241	KIE	23.4965
chrVII	4452256	4452257	KIE	27.852
chrVII	5376281	5376282	NYN	20.7415
chrVII	5588808	5588809	SYL	28.0522
chrVII	6047664	6047665	FAL	26.9498
chrVII	6458096	6458097	SYL	18.0683
chrVII	718017	718018	LET	33.2169
chrVIII	1204132	1204133	KIE	47.7216
chrVIII	1366977	1366978	FAL	21.847
chrVIII	13719377	13719378	BAR	30.1082
chrVIII	13719386	13719387	BAR	30.3407
chrVIII	13719394	13719395	BAR	30.7679
chrVIII	13719426	13719427	BAR	30.193
chrVIII	14442626	14442627	NYN	26.5322
chrVIII	14491037	14491038	FAL	-19.921
chrVIII	16309664	16309665	BAR	21.8195
chrVIII	16309667	16309668	BAR	21.5862
chrVIII	1642314	1642315	FAL	29.3861
chrVIII	16450791	16450792	LET	17.5683
chrVIII	16666413	16666414	BAR	23.7101
chrVIII	16681123	16681124	BAR	-25.8386
chrVIII	16681173	16681174	BAR	-18.8501
chrVIII	16681195	16681196	BAR	-21.9265
chrVIII	16681213	16681214	BAR	-23.0726
chrVIII	16681516	16681517	BAR	-18.178
chrVIII	16986525	16986526	FAL	-31.1016
chrVIII	18040287	18040288	SYL	27.2154
chrVIII	18509129	18509130	BAR	-19.7804
chrVIII	2084963	2084964	KIE	22.7163
chrVIII	4104776	4104777	KIE	-21.3559
chrVIII	5566645	5566646	SYL	18.9109
chrVIII	8879417	8879418	SYL	-22.2214
chrVIII	8879437	8879438	SYL	-23.1286
chrVIII	8879444	8879445	SYL	-20.4957
chrVIII	9438694	9438695	SYL	23.69
chrVIII	9438696	9438697	SYL	26.1713
chrVIII	9438711	9438712	SYL	28.0481
chrVIII	9712793	9712794	BAR	29.7248
chrX	12448708	12448709	BAR	-20.4491
chrX	12448710	12448711	BAR	-19.2109
chrX	12862627	12862628	NYN	20.1605
chrX	12862645	12862646	NYN	23.7265
chrX	12862655	12862656	NYN	26.8485
chrX	12862661	12862662	NYN	27.228
chrX	12862682	12862683	NYN	19.0881
chrX	13343764	13343765	KIE	27.1423
chrX	13343778	13343779	KIE	27.1037
chrX	13343813	13343814	KIE	23.8695
chrX	13343816	13343817	KIE	21.1946
chrX	15450729	15450730	KIE	-20.2594
chrX	4479132	4479133	SYL	24.3343
chrX	6907558	6907559	KIE	18.9536
chrX	9511117	9511118	NYN	-27.9172
chrXI	10795406	10795407	BAR	18.7652
chrXI	12046799	12046800	BAR	26.2302
chrXI	12159888	12159889	SYL	-20.9112
chrXI	12986719	12986720	SYL	21.0107
chrXI	12986767	12986768	SYL	20.3165
chrXI	12986793	12986794	SYL	25.8428
chrXI	12986795	12986796	SYL	23.9962
chrXI	12986799	12986800	SYL	24.293
chrXI	13361585	13361586	LET	20.278
chrXI	13636531	13636532	SYL	27.0454
chrXI	13675943	13675944	BAR	-24.1085
chrXI	14335065	14335066	KIE	19.7103
chrXI	14518157	14518158	SYL	18.6485
chrXI	15283651	15283652	KIE	-23.0898
chrXI	16697712	16697713	BAR	26.1259
chrXI	1688666	1688667	BAR	17.2749
chrXI	2755880	2755881	BAR	19.0329
chrXI	3196633	3196634	SYL	21.8095
chrXI	3322913	3322914	LET	-18.2574
chrXI	422776	422777	SYL	-28.4805
chrXI	4601444	4601445	KIE	27.6199
chrXI	6501945	6501946	KIE	-27.5391
chrXI	6676804	6676805	LET	-21.0009
chrXII	1055363	1055364	SYL	31.1077
chrXII	14183688	14183689	BAR	27.8629
chrXII	15116927	15116928	KIE	18.8303
chrXII	15981921	15981922	LET	-32.8788
chrXII	16039049	16039050	NYN	-25.589
chrXII	18020752	18020753	NYN	26.4812
chrXII	18108950	18108951	BAR	-21.1266
chrXII	3119991	3119992	LET	25.5769
chrXII	4273966	4273967	BAR	-20.0794
chrXII	4622492	4622493	SYL	24.4316
chrXII	4743352	4743353	SYL	-34.7029
chrXII	480078	480079	NYN	-19.9574
chrXII	5399886	5399887	FAL	32.2175
chrXII	577106	577107	BAR	-19.3891
chrXII	6285722	6285723	SYL	36.3297
chrXII	6393439	6393440	BAR	-18.3837
chrXII	6457197	6457198	SYL	23.6417
chrXII	8542583	8542584	BAR	-21.2372
chrXII	9789025	9789026	BAR	-17.1059
chrXIII	12195291	12195292	LET	29.2278
chrXIII	12195316	12195317	LET	29.2451
chrXIII	12195330	12195331	LET	28.2729
chrXIII	12195333	12195334	LET	33.3629
chrXIII	12195360	12195361	LET	29.1621
chrXIII	12195371	12195372	LET	29.2107
chrXIII	12195379	12195380	LET	30.2525
chrXIII	12195382	12195383	LET	29.3981
chrXIII	12195387	12195388	LET	29.3164
chrXIII	1406889	1406890	SYL	19.5861
chrXIII	14170292	14170293	BAR	20.5976
chrXIII	14599419	14599420	SYL	21.9237
chrXIII	15011253	15011254	BAR	-34.2731
chrXIII	18307878	18307879	NYN	-30.2592
chrXIII	18420984	18420985	BAR	28.3943
chrXIII	18420984	18420985	SYL	-28.5842
chrXIII	18612766	18612767	BAR	27.2963
chrXIII	19988131	19988132	NYN	-23.8107
chrXIII	3560156	3560157	SYL	-18.6073
chrXIII	8093323	8093324	NYN	-23.3444
chrXIII	8093328	8093329	NYN	-21.7586
chrXIV	13842830	13842831	KIE	26.6994
chrXIV	14087755	14087756	SYL	18.8916
chrXIV	14660059	14660060	FAL	26.8722
chrXIV	1607814	1607815	KIE	-27.6954
chrXIV	2187685	2187686	KIE	26.0391
chrXIV	2489916	2489917	BAR	-28.4871
chrXIV	2489916	2489917	SYL	34.0801
chrXIV	2843046	2843047	KIE	25.1811
chrXIV	2928133	2928134	BAR	24.9795
chrXIV	3219296	3219297	NYN	23.3704
chrXIV	3429589	3429590	SYL	-27.0765
chrXIV	5487097	5487098	BAR	25.179
chrXIV	5780994	5780995	BAR	19.4354
chrXIV	617122	617123	NYN	27.865
chrXIV	6823115	6823116	KIE	21.3707
chrXIV	6823137	6823138	KIE	23.9247
chrXIV	8696741	8696742	SYL	28.5844
chrXV	11754394	11754395	SYL	19.2304
chrXV	11754435	11754436	SYL	20.5635
chrXV	11754459	11754460	SYL	28.7798
chrXV	11754466	11754467	SYL	27.7196
chrXV	11754473	11754474	SYL	26.5369
chrXV	1212515	1212516	LET	26.626
chrXV	12470563	12470564	LET	21.5748
chrXV	12470608	12470609	LET	24.3872
chrXV	12470625	12470626	LET	22.0695
chrXV	1427689	1427690	NYN	23.0969
chrXV	14343149	14343150	SYL	21.8629
chrXV	353819	353820	BAR	16.8461
chrXV	4107246	4107247	BAR	20.9881
chrXV	4849543	4849544	KIE	21.3584
chrXV	4849545	4849546	KIE	24.0945
chrXV	525162	525163	FAL	26.3146
chrXV	544590	544591	BAR	-20.8888
chrXV	5702085	5702086	BAR	23.7658
chrXV	589274	589275	KIE	20.439
chrXV	6599463	6599464	BAR	-23.3067
chrXV	9863689	9863690	SYL	18.7776
chrXV	987704	987705	SYL	41.8017
chrXVI	12800801	12800802	NYN	19.1569
chrXVI	13585296	13585297	KIE	20.0932
chrXVI	1800873	1800874	BAR	-18.9537
chrXVI	2585516	2585517	FAL	-24.5242
chrXVI	6107354	6107355	FAL	17.8919
chrXVI	6492264	6492265	SYL	24.6957
chrXVI	6759130	6759131	SYL	19.1378
chrXVI	6972052	6972053	BAR	22.2964
chrXVI	7580258	7580259	BAR	-28.5843
chrXVI	7669355	7669356	BAR	-17.7228
chrXVI	8448704	8448705	KIE	32.5791
chrXVI	8448720	8448721	KIE	-29.8208
chrXVI	9397996	9397997	FAL	17.0941
chrXVI	9398056	9398057	FAL	17.5381
chrXVI	9398071	9398072	FAL	16.4255
chrXVI	9556957	9556958	NYN	18.3844
chrXVII	11605752	11605753	SYL	-16.2848
chrXVII	13783884	13783885	BAR	21.8929
chrXVII	3452933	3452934	BAR	18.266
chrXVII	4418708	4418709	SYL	33.4054
chrXVII	5161076	5161077	LET	21.6388
chrXVII	5189925	5189926	NYN	20.6876
chrXVII	6239710	6239711	BAR	-21.2654
chrXVII	6302084	6302085	SYL	24.924
chrXVII	776422	776423	SYL	21.6522
chrXVII	9761873	9761874	LET	25.8124
chrXVIII	11331385	11331386	BAR	18.2292
chrXVIII	1309451	1309452	KIE	28.5525
chrXVIII	13306402	13306403	LET	-28.5333
chrXVIII	13414950	13414951	SYL	27.288
chrXVIII	13661002	13661003	SYL	23.9397
chrXVIII	14261133	14261134	SYL	18.8818
chrXVIII	14646079	14646080	LET	17.767
chrXVIII	14646088	14646089	LET	18.1288
chrXVIII	14646090	14646091	LET	17.7278
chrXVIII	14646093	14646094	LET	19.6653
chrXVIII	14978677	14978678	LET	19.4819
chrXVIII	14978692	14978693	LET	25.3365
chrXVIII	14978694	14978695	LET	23.0186
chrXVIII	14978711	14978712	LET	23.87
chrXVIII	15221395	15221396	KIE	-34.0371
chrXVIII	15609468	15609469	FAL	-21.1408
chrXVIII	3344165	3344166	KIE	-30.1005
chrXVIII	4591232	4591233	SYL	38.4546
chrXVIII	4613054	4613055	SYL	29.9651
chrXVIII	4777461	4777462	SYL	-38.0849
chrXVIII	4777498	4777499	SYL	-28.3484
chrXVIII	4832516	4832517	SYL	41.0327
chrXVIII	4832532	4832533	SYL	38.5984
chrXVIII	4832549	4832550	SYL	40.9477
chrXVIII	5646272	5646273	KIE	43.2704
chrXVIII	6678362	6678363	KIE	26.9497
chrXVIII	7372790	7372791	LET	22.3133
chrXVIII	7372798	7372799	LET	22.4315
chrXVIII	7372832	7372833	LET	26.2406
chrXVIII	7372834	7372835	LET	25.405
chrXVIII	7631520	7631521	LET	20.0893
chrXVIII	8480387	8480388	BAR	22.3695
chrXX	10302358	10302359	KIE	20.9154
chrXX	10830232	10830233	BAR	-25.7365
chrXX	130878	130879	KIE	-23.1547
chrXX	130880	130881	KIE	-19.3442
chrXX	14823756	14823757	KIE	-28.6245
chrXX	17917314	17917315	KIE	17.2287
chrXX	17925150	17925151	KIE	17.6681
chrXX	18604167	18604168	SYL	27.5962
chrXX	2586339	2586340	SYL	23.1599
chrXX	333882	333883	SYL	-36.6281
chrXX	403336	403337	BAR	35.913
chrXX	5239535	5239536	BAR	21.0279
chrXX	612626	612627	NYN	22.8473
chrXX	758100	758101	BAR	21.7102
chrXX	9089077	9089078	SYL	28.7171
chrXX	9089325	9089326	SYL	29.8212
chrXXI	11322994	11322995	SYL	20.5924
chrXXI	11323004	11323005	SYL	18.1726
chrXXI	11323009	11323010	SYL	20.493
chrXXI	11323015	11323016	SYL	20.0243
chrXXI	11363960	11363961	BAR	39.0558
chrXXI	11363962	11363963	BAR	38.545
chrXXI	2772137	2772138	LET	20.759
chrXXI	3790023	3790024	BAR	22.2544
chrXXI	8657509	8657510	BAR	-18.7696
chrXXI	8836548	8836549	NYN	16.1588
chrXXI	8847720	8847721	BAR	-20.5309
chrXXI	8847753	8847754	BAR	-18.3759
chrXXI	9334398	9334399	LET	20.6626

## Sheet: TableS8.DiffCNVgenes
Table S8. Gene CNVs with high Vst that also contain moderately differentially methylated sites (DMS).
								Number of individuals with duplication						Vst Kiel vs Other Populations
Chrom	DMS	Gene Start	Gene End	Gene	Gene Name	Difference in Methylation	DMS direction	LET	BAR	NYN	FAL	KIE	SYL	vs LET	vs BAR	vs NYN	vs FAL	vs SYL
chrXII	7871212	7862812	7874314	ENSGACG00000006443	ppih (peptidylprolyl isomerase H (cyclophilin H))	KIE vs BAR: -16.2691 KIE vs FAL: -15.17746 SYL vs KIE: 16.89264	lower methylation in KIE	4	2	5	7	11	2	0.230382	0.368596	0.115693	0.00818452	0.241165
chrVII	2810912	2807439	2812270	ENSGACG00000019138	ptgr1 (prostaglandin reductase 1)	KIE vs NYN: 17.65413	higher methylation in KIE	2	1	0	3	12	0	0.443082	0.48593	0.531351	0.402604	0.531351
